# Supplementary material for: Screening of Natural Product Derivatives Identifies Two Structurally Related Flavonoids as Potent Quorum Sensing Inhibitors against Gram-Negative Bacteria
Source: Int J Mol Sci. 2018 May 3;19(5):1346. doi: 10.3390/ijms19051346 (PMC5983823; doi:10.3390/ijms19051346)
Supplement: Supplementary file 1 [file ijms-19-01346-s001.zip]

Archive with 2 entries (2 files):
- Supplementary information (all except Supplementary table 3).pdf
- Supplementary table 3.xlsx
