# Supplementary material for: Screening of Natural Product Derivatives Identifies Two Structurally Related Flavonoids as Potent Quorum Sensing Inhibitors against Gram-Negative Bacteria
Source: Int J Mol Sci. 2018 May 3;19(5):1346. doi: 10.3390/ijms19051346 (PMC5983823; doi:10.3390/ijms19051346)
Supplement: Supplementary file 1 [file ijms-19-01346-s001.zip › Supplementary table 3.xlsx]

## Sheet: Sheet1
Supplementary table 3. Compound codes, company IDs, IUPAC names and smiles provided by TimTec (USA), www.timtec.net, email: info@timtec.net
CODE	IDNUMBER	IUPAC NAME	SMILES
1	ST000055	N-butyl-N-(8-methyl-8-azabicyclo[3.2.1]oct-2-en-3-yl)(3,4,5-trimethoxyphenyl)carboxamide	CCCCN(C(=O)c1cc(OC)c(c(c1)OC)OC)C1=CC2N(C(C1)CC2)C
2	ST000291	(2E)-N-[2-((2Z)-2-{[4-(2-methylpropoxy)phenyl]carbonylamino}-3-phenylprop-2-enoylamino)ethyl]-2-{[4-(2-methylpropoxy)phenyl]carbonylamino}-3-phenylprop-2-en amide	CC(COc1ccc(cc1)C(=O)N/C(=C/c1ccccc1)/C(=O)NCCNC(=O)/C(=C/c1ccccc1)/NC(=O)c1ccc(cc1)OCC(C)C)C
3	ST001314	(2E)-N-{6-[(2Z)-3-phenyl-2-(phenylcarbonylamino)prop-2-enoylamino]hexyl}-3-phenyl-2-(phenylcarbonylamino)prop-2-enamide	O=C(/C(=C/c1ccccc1)/NC(=O)c1ccccc1)NCCCCCCNC(=O)/C(=C\c1ccccc1)/NC(=O)c1ccccc1
4	ST001350	2-(1,3-dioxobenzo[c]azolin-2-yl)-3-phenylpropanoic acid	OC(=O)C(N1C(=O)c2c(C1=O)cccc2)Cc1ccccc1
5	ST001351	N-methyl-N-nitroso{[3,4,5-trihydroxy-6-(hydroxymethyl)(2H-3,4,5,6-tetrahydropy ran-2-yl)]amino}carboxamide	OCC1OC(NC(=O)N(N=O)C)C(C(C1O)O)O
6	ST001454	(2S,3R)-3-(2,2-dimethyl(1,3-dioxolan-4-yl))-7,7-dimethyl-4,6,8-trioxabicyclo[3 .3.0]oct-2-yl 4-methylbenzenesulfonate	Cc1ccc(cc1)S(=O)(=O)OC1C2OC(OC2OC1C1COC(O1)(C)C)(C)C
7	ST001455	4-hydroxy-2-methoxy-6-phenyl-2H-3,4,5,6,7,8,4a,8a-octahydro-5,7-dioxachromen-3 -yl 4-methylbenzenesulfonate	COC1OC2COC(OC2C(C1OS(=O)(=O)c1ccc(cc1)C)O)c1ccccc1
8	ST001456	N-[4,5-dihydroxy-6-(hydroxymethyl)-2-(phenylmethoxy)-2H-3,4,5,6-tetrahydropyra n-3-yl]acetamide	OCC1OC(OCc2ccccc2)C(C(C1O)O)NC(=O)C
9	ST001458	3,4,5-triacetyloxy-6-(acetyloxymethyl)-2H-3,4,5,6-tetrahydropyran-2-yl acetate	CC(=O)OCC1OC(OC(=O)C)C(C(C1OC(=O)C)OC(=O)C)OC(=O)C
10	ST001460	2-methoxy-6-phenyl-3-phenylcarbonyloxy-2H-3,4,5,6,7,8,4a,8a-octahydro-5,7-dioxachromen-4-yl benzoate	COC1OC2COC(OC2C(C1OC(=O)c1ccccc1)OC(=O)c1ccccc1)c1ccccc1
11	ST001462	3,5-diacetyloxy-6-(acetyloxymethyl)-2-(2-azidoethoxy)-2H-3,4,5,6-tetrahydropyran-4-yl acetate	N#N=NCCOC1OC(COC(=O)C)C(C(C1OC(=O)C)OC(=O)C)OC(=O)C
12	ST001503	ethyl (2E)-3-(4-chlorophenyl)-2-cyanoprop-2-enoate	CCOC(=O)/C(=C/c1ccc(cc1)Cl)/C#N
13	ST001557	3,5-diacetyloxy-6-(acetyloxymethyl)-2-[({[4-(ethoxycarbonyl)phenyl]amino}thioxomethyl)amino]-2H-3,4,5,6-tetrahydropyran-4-yl acetate	CCOC(=O)c1ccc(cc1)NC(=S)NC1OC(COC(=O)C)C(C(C1OC(=O)C)OC(=O)C)OC(=O)C
14	ST001560	3,5-diacetyloxy-6-(acetyloxymethyl)-2-(butoxycarbonylamino)-2H-3,4,5,6-tetrahydropyran-4-yl acetate	CCCCOC(=O)NC1OC(COC(=O)C)C(C(C1OC(=O)C)OC(=O)C)OC(=O)C
15	ST001561	3,5-diacetyloxy-6-(acetyloxymethyl)-2-(cyclohexyloxycarbonylamino)-2H-3,4,5,6- tetrahydropyran-4-yl acetate	CC(=O)OCC1OC(NC(=O)OC2CCCCC2)C(C(C1OC(=O)C)OC(=O)C)OC(=O)C
16	ST001577	(7S,14R)-5-acetyloxy-14-(acetyloxyethyl)-2,15-dimethyltetracyclo[8.7.0.0<2,7>. 0<11,15>]heptadec-14-yl acetate	CC(=O)OC1CCC2([C@H](C1)CCC1C2CCC2(C1CC[C@]2(OC(=O)C)C(OC(=O)C)C)C)C
17	ST001593	6-aminododecanedioic acid, chloride	NC(CCCCC(=O)O)CCCCCC(=O)O.Cl
18	ST001626	(2E)-3-(4-methoxyphenyl)-N-phenylprop-2-enamide	COc1ccc(cc1)/C=C/C(=O)Nc1ccccc1
19	ST001635	(2E)-N-[4-(acetylamino)phenyl]-3-(4-methoxyphenyl)prop-2-enamide	COc1ccc(cc1)/C=C/C(=O)Nc1ccc(cc1)NC(=O)C
20	ST001691	5-hydroxy-2-methylbenzo[b]furan-3-carboxylic acid	Oc1ccc2c(c1)c(C(=O)O)c(o2)C
21	ST001732	ethyl (2E)-3-(2-bromophenyl)-2-cyanoprop-2-enoate	CCOC(=O)/C(=C/c1ccccc1Br)/C#N
22	ST001875	6-bromo-3-(ethoxycarbonyl)-1-methyl-2-[(4-methylphenylthio)methyl]indol-5-yl acetate	CCOC(=O)c1c2cc(OC(=O)C)c(cc2n(c1CSc1ccc(cc1)C)C)Br
23	ST001922	N-(4-methylphenyl)-2-(1-methyl-3-phenylthioindol-2-yl)acetamide	Cc1ccc(cc1)NC(=O)Cc1c(Sc2ccccc2)c2c(n1C)cccc2
24	ST001934	ethyl 1-decyl-5-hydroxy-2-methylindole-3-carboxylate	CCCCCCCCCCn1c(C)c(c2c1ccc(c2)O)C(=O)OCC
25	ST001941	2-methyl-1,2,3,4-tetrahydropyridino[4,3-b]indole	CN1CCc2c(C1)c1ccccc1[nH]2
26	ST002011	ethyl 6-bromo-1-cyclohexyl-5-hydroxy-2-methylindole-3-carboxylate	CCOC(=O)c1c2cc(O)c(cc2n(c1C)C1CCCCC1)Br
27	ST002046	(2E)-3-(2,4-dichlorophenyl)-1-(4-methylphenyl)prop-2-en-1-one	Cc1ccc(cc1)C(=O)/C=C/c1ccc(cc1Cl)Cl
28	ST002048	(2E)-3-(2,4-dichlorophenyl)-1-(4-bromophenyl)prop-2-en-1-one	Brc1ccc(cc1)C(=O)/C=C/c1ccc(cc1Cl)Cl
29	ST002049	(2E)-3-(2,4-dichlorophenyl)-1-naphthylprop-2-en-1-one	Clc1ccc(c(c1)Cl)/C=C/C(=O)c1cccc2c1cccc2
30	ST002075	2-chloropropyl (2E)-3-(4-nitrophenyl)prop-2-enoate	CC(COC(=O)/C=C/c1ccc(cc1)[N+](=O)[O-])Cl
31	ST002086	(2E)-3-(2,4-dichlorophenyl)-1-[4-(tert-butyl)phenyl]prop-2-en-1-one	Clc1ccc(c(c1)Cl)/C=C/C(=O)c1ccc(cc1)C(C)(C)C
32	ST002217	(2E)-N-{6-[(2E)-3-(2H-benzo[3,4-d]1,3-dioxolan-5-yl)-2-(phenylcarbonylamino)pr op-2-enoylamino]hexyl}-3-(2H-benzo[3,4-d]1,3-dioxolan-5-yl)-2-(phenylcarbonyla mino)prop-2-enamide	O=C(/C(=C\c1ccc2c(c1)OCO2)/NC(=O)c1ccccc1)NCCCCCCNC(=O)/C(=C\c1ccc2c(c1)OCO2)/NC(=O)c1ccccc1
33	ST002232	ethyl 6-bromo-5-methoxy-1-phenyl-2-(piperidylmethyl)indole-3-carboxylate	CCOC(=O)c1c2cc(OC)c(cc2n(c1CN1CCCCC1)c1ccccc1)Br
34	ST002262	ethyl 6-bromo-5-methoxy-2-methyl-1-phenylindole-3-carboxylate	CCOC(=O)c1c2cc(OC)c(cc2n(c1C)c1ccccc1)Br
35	ST002321	(2E)-3-(3-nitrophenyl)prop-2-enoic acid	OC(=O)/C=C/c1cccc(c1)[N+](=O)[O-]
36	ST002489	methyl (2E)-2-[(4-iodophenyl)amino]-4-oxo-4-phenylbut-2-enoate	COC(=O)/C(=C\C(=O)c1ccccc1)/Nc1ccc(cc1)I
37	ST002695	6-oxoheptadecanedioic acid	O=C(CCCCC(=O)O)CCCCCCCCCCC(=O)O
38	ST002729	2-heptylhexanedioic acid	CCCCCCCC(C(=O)O)CCCC(=O)O
39	ST002734	2-octyltridecanedioic acid	CCCCCCCCC(C(=O)O)CCCCCCCCCCC(=O)O
40	ST002787	methyl 4-[(5R)-5-(methoxycarbonyloxy)-2,15-dimethyl-16-oxotetracyclo[8.7.0.0<2 ,7>.0<11,15>]heptadeca-9,11-dien-14-yl]pentanoate	COC(=O)CCC(C1CC=C2C1(C)C(=O)CC1C2=CCC2C1(C)CCC(C2)OC(=O)OC)C
41	ST002793	1-((6R)-14-acetyloxy-7,11-dimethyl-5-oxapentacyclo[8.8.0.0<2,7>.0<4,6>.0<11,16 >]octadec-16-en-6-yl)(1S)ethyl acetate	CC(=O)OC1CCC2(C(=CCC3C2CCC2(C3CC3C2(O3)[C@@H](OC(=O)C)C)C)C1)C
42	ST002794	14-(hydroxyethyl)-2,15-dimethyltetracyclo[8.7.0.0<2,7>.0<11,15>]heptadec-7-en- 5-yl acetate	CC(=O)OC1CCC2(C(=CCC3C2CCC2(C3CCC2C(O)C)C)C1)C
43	ST002795	(13R)-14-acetyl-13-methoxy-2,15-dimethyl-5-(1,1,2,2-tetramethyl-1-silapropoxy) tetracyclo[8.7.0.0<2,7>.0<11,15>]heptadec-7-ene	CO[C@@H]1CC2C(C1C(=O)C)(C)CCC1C2CC=C2C1(C)CCC(C2)O[Si](C(C)(C)C)(C)C
44	ST002796	(24R)-12,25-dimethyldispiro[1,3-dioxolane-4,4'-1,3-dioxolane-5',14''-tetracyclo[8.7.0.0<2,7>.0<11,15>]heptadecane]-16-en-15-one	O=C1CCC2(C(=C1)CCC1C2CCC2(C1CC[C@]12OCOC21OCOC2)C)C
45	ST002797	(7S)-14-((hydroxyimino)ethyl)-2,15-dimethyltetracyclo[8.7.0.0<2,7>.0<11,15>]heptadec-13-en-5-yl acetate	O/N=C(\C1=CCC2C1(C)CCC1C2CC[C@@H]2C1(C)CCC(C2)OC(=O)C)/C
46	ST002799	14-(1,5-dimethylhexyl)-2,15-dimethyltetracyclo[8.7.0.0<2,7>.0<11,15>]heptadec-7-en-5-yl 3-nitrobenzoate	CC(CCCC(C1CCC2C1(C)CCC1C2CC=C2C1(C)CCC(C2)OC(=O)c1cccc(c1)[N+](=O)[O-])C)C
47	ST002870	2-(2-cyanoethyl)heptanoic acid	CCCCCC(C(=O)O)CCC#N
48	ST002875	6,11-dioxododecanoic acid	O=C(CCCCC(=O)O)CCCCC(=O)C
49	ST002905	16-hydroxyhexadecanoic acid	OCCCCCCCCCCCCCCCC(=O)O
50	ST002906	5-oxopentadecanoic acid	CCCCCCCCCCC(=O)CCCC(=O)O
51	ST003334	(3E)-4-amino-4-[(7-methoxy-4-methylquinazolin-2-yl)amino]-3-azabut-3-en-2-one	COc1ccc2c(c1)nc(nc2C)N/C(=N/C(=O)C)/N
52	ST003848	4-[(1E)-2-(4-fluorophenyl)-2-azavinyl]phenyl (2E)-3-(2-chlorophenyl)prop-2-enoate	O=C(Oc1ccc(cc1)/C=N/c1ccc(cc1)F)/C=C/c1ccccc1Cl
53	ST004334	[(4-{[(7-{8-[({4-[(amidinoamino)sulfonyl]phenyl}amino)methylene]-1,6-dihydroxy-3-methyl-5-(methylethyl)-7-oxo(2-naphthyl)}-3,8-dihydroxy-6-methyl-4-(methylethyl)-2-oxonaphthylidene)methyl]amino}phenyl)sulfonyl]aminocarboxamidine	NC(=N)NS(=O)(=O)c1ccc(cc1)N/C=C/1\C(=O)C(=C(c2c1c(O)c(c(c2)C)c1c(C)cc2c(c1O)/C(=C/Nc1ccc(cc1)S(=O)(=O)NC(=N)N)/C(=O)C(=C2C(C)C)O)C(C)C)O
54	ST004335	5-[(7-{1,6-dihydroxy-3-methyl-5-(methylethyl)-7-oxo-8-[(2,4,6-trioxo(1,3-dihydropyrimidin-5-ylidene))methyl](2-8-hydronaphthyl)}-3,8-dihydroxy-6-methyl-4-(methylethyl)-2-oxohydronaphthyl)methylene]-1,3-dihydropyrimidine-2,4,6-trione	O=C1NC(=O)C(=CC2C(=O)C(=C(c3c2c(O)c(c(c3)C)c2c(C)cc3c(c2O)C(C=C2C(=O)NC(=O)NC2=O)C(=O)C(=C3C(C)C)O)C(C)C)O)C(=O)N1
55	ST004388	(3,4-dimethoxyphenyl)-N-(4-bromo-2-methylphenyl)carboxamide	COc1cc(ccc1OC)C(=O)Nc1ccc(cc1C)Br
56	ST004882	3,4-dimethoxyphenyl 4-phenylpiperazinyl ketone	COc1cc(ccc1OC)C(=O)N1CCN(CC1)c1ccccc1
57	ST005054	(6-methyl-6-azabicyclo[4.4.0]dec-2-yl)methyl 2-methylpropanoate, iodide	O=C(C(C)C)OCC1CCC[N+]2(C1CCCC2)C.[I-]
58	ST005055	(6-methyl-6-azabicyclo[4.4.0]dec-2-yl)methyl 3-methylbutanoate, iodide	CC(CC(=O)OCC1CCC[N+]2(C1CCCC2)C)C.[I-]
59	ST005056	(6-methyl-6-azabicyclo[4.4.0]dec-2-yl)methyl 2,2-dimethylpropanoate, iodide	O=C(C(C)(C)C)OCC1CCC[N+]2(C1CCCC2)C.[I-]
60	ST005058	(6-methyl-6-azabicyclo[4.4.0]dec-2-yl)methyl 2-methoxybenzoate, iodide	COc1ccccc1C(=O)OCC1CCC[N+]2(C1CCCC2)C.[I-]
61	ST005059	(6-azabicyclo[4.4.0]dec-2-yl)methyl 2-phenylacetate, iodomethane	O=C(Cc1ccccc1)OCC1CCCN2C1CCCC2.CI
62	ST005063	(6-methyl-6-azabicyclo[4.4.0]dec-2-yl)methyl 3-(2,5-dioxoazolidinyl)propanoate, iodide	O=C(CCN1C(=O)CCC1=O)OCC1CCC[N+]2(C1CCCC2)C.[I-]
63	ST005069	(6-methyl-6-azabicyclo[4.4.0]dec-2-yl)methyl 2-hydroxybenzoate, iodide	O=C(c1ccccc1O)OCC1CCC[N+]2(C1CCCC2)C.[I-]
64	ST005078	cyclohexyloxy(6-methyl-6-azabicyclo[4.4.0]dec-2-yl)methane, iodide	C[N+]12CCCC(C2CCCC1)COC1CCCCC1.[I-]
65	ST005080	8-[(6-methyl-6-azabicyclo[4.4.0]dec-2-yl)methoxy]quinoline, iodide	C[N+]12CCCC(C2CCCC1)COc1cccc2c1nccc2.[I-]
66	ST005085	phenyl 2-[(6-methyl-6-azabicyclo[4.4.0]dec-2-yl)methoxy]acetate, iodide	O=C(Oc1ccccc1)COCC1CCC[N+]2(C1CCCC2)C.[I-]
67	ST005086	1-(6-methyl-6-azabicyclo[4.4.0]dec-2-yl)azolidine-2,5-dione, iodide	O=C1CCC(=O)N1C1CCC[N+]2(C1CCCC2)C.[I-]
68	ST005087	1-(6-methyl-6-azabicyclo[4.4.0]dec-2-yl)azaperhydroine-2,6-dione, iodide	O=C1CCCC(=O)N1C1CCC[N+]2(C1CCCC2)C.[IH+]
69	ST005092	heptyl 2-[(6-methyl-6-azabicyclo[4.4.0]dec-2-yl)methoxy]acetate, iodide	CCCCCCCOC(=O)COCC1CCC[N+]2(C1CCCC2)C.[I-]
70	ST005106	1-[(6-methyl-6-azabicyclo[4.4.0]dec-2-yl)methoxy]-2-(methylpiperidyl)ethane, iodide, iodide	C[N+]1(CCOCC2CCC[N+]3(C2CCCC3)C)CCCCC1.[I-].[I-]
71	ST005109	2-(1-methyl-3-(2-pyridyl)piperidyl)-1-[(6-methyl-6-azabicyclo[4.4.0]dec-2-yl)m ethoxy]ethane, iodide, iodide	C[N+]1(CCCC(C1)c1ccccn1)CCOCC1CCC[N+]2(C1CCCC2)C.[I-].[I-]
72	ST005114	di1-methyl-2-(methylpiperidyl)ethyl hexane-1,6-dioate, iodide, iodide	CC(C[N+]1(C)CCCCC1)OC(=O)CCCCC(=O)OC(C[N+]1(C)CCCCC1)C.[I-].[I-]
73	ST005130	7-[1,6-dihydroxy-3-methyl-5-(methylethyl)-8-({[2-(4-methylpiperazinyl)ethyl]amino}methylene)-7-oxo(2-naphthyl)]-3,8-dihydroxy-6-methyl-4-(methylethyl)-1-({[ 2-(4-methylpiperazinyl)ethyl]amino}methylene)naphthalen-2-one	CN1CCN(CC1)CCN/C=C/1\C(=O)C(=C(c2c1c(O)c(c(c2)C)c1c(C)cc2c(c1O)/C(=C/NCCN1CCN(CC1)C)/C(=O)C(=C2C(C)C)O)C(C)C)O
74	ST005132	1-({[2-(2-furylmethyl)-5-methylpyrrolidinyl]amino}methylene)-7-[8-({[2-(2-fury lmethyl)pyrrolidinyl]amino}methylene)-1,6-dihydroxy-3-methyl-5-(methylethyl)-7-oxo(2-naphthyl)]-3,8-dihydroxy-6-methyl-4-(methylethyl)naphthalen-2-one	CC1CCC(N1N/C=C/1\C(=O)C(=C(c2c1c(O)c(c(c2)C)c1c(C)cc2c(c1O)/C(=C/NN1CCCC1Cc1ccco1)/C(=O)C(=C2C(C)C)O)C(C)C)O)Cc1ccco1
75	ST005133	1-({[2-(2-furylmethyl)cyclohexyl]amino}methylene)-7-[8-({[2-(2-furylmethyl)cyclohexyl]amino}methylene)-1,6-dihydroxy-3-methyl-5-(methylethyl)-7-oxo(2-naphth yl)]-3,8-dihydroxy-6-methyl-4-(methylethyl)naphthalen-2-one	CC(C1=C(O)C(=O)/C(=C\NC2CCCCC2Cc2ccco2)/c2c1cc(C)c(c2O)c1c(C)cc2c(c1O)/C(=C/NC1CCCCC1Cc1ccco1)/C(=O)C(=C2C(C)C)O)C
76	ST005134	1-{[(3-(2-furyl)-1-methylpropyl)amino]methylene}-7-(8-{[(3-(2-furyl)-1-methylpropyl)amino]methylene}-1,6-dihydroxy-3-methyl-5-(methylethyl)-7-oxo(2-naphthyl))-3,8-dihydroxy-6-methyl-4-(methylethyl)naphthalen-2-one	CC(CCc1ccco1)N/C=C/1\C(=O)C(=C(c2c1c(O)c(c(c2)C)c1c(C)cc2c(c1O)/C(=C/NC(CCc1ccco1)C)/C(=O)C(=C2C(C)C)O)C(C)C)O
77	ST005135	7-(1,6-dihydroxy-3-methyl-5-(methylethyl)-7-oxo-8-{[(3-pyridylmethyl)amino]methylene}(2-naphthyl))-3,8-dihydroxy-6-methyl-4-(methylethyl)-1-{[(3-pyridylmeth yl)amino]methylene}naphthalen-2-one	CC(C1=C(O)C(=O)/C(=C\NCc2cccnc2)/c2c1cc(C)c(c2O)c1c(C)cc2c(c1O)/C(=C/NCc1cccnc1)/C(=O)C(=C2C(C)C)O)C
78	ST005136	1-{2-[({7-[1,6-dihydroxy-3-methyl-5-(methylethyl)-7-oxo-8-({[2-(2-oxo-5-pentyl pyrrolidinyl)ethyl]amino}methylene)(2-naphthyl)]-3,8-dihydroxy-6-methyl-4-(methylethyl)-2-oxonaphthylidene}methyl)amino]ethyl}-5-pentylpyrrolidin-2-one	CCCCCC1CCC(=O)N1CCN/C=C/1\C(=O)C(=C(c2c1c(O)c(c(c2)C)c1c(C)cc2c(c1O)/C(=C/NCCN1C(CCCCC)CCC1=O)/C(=O)C(=C2C(C)C)O)C(C)C)O
79	ST005138	8-((1E)-3-hydroxy-2-azapent-1-enyl)-2-[8-((1E)-3-hydroxy-2-azapent-1-enyl)-1,6 ,7-trihydroxy-3-methyl-5-(methylethyl)(2-naphthyl)]-3-methyl-5-(methylethyl)na phthalene-1,6,7-triol	CCC(/N=C/c1c(O)c(O)c(c2c1c(O)c(c(c2)C)c1c(C)cc2c(c1O)c(/C=N/C(CC)O)c(c(c2C(C)C)O)O)C(C)C)O
80	ST005179	9-methyl-3-oxa-9-azatricyclo[3.3.1.0<2,4>]non-7-yl 3-hydroxy-2-phenylpropanoate, bromide	OCC(c1ccccc1)C(=O)O[C@@H]1CC2[NH+](C(C1)C1C2O1)C.[Br-]
81	ST005183	17-[N-(3,4-dichlorophenyl)carbamoyl]-1,2,6,6,10,17,20-heptamethyl-12-oxopentacyclo[12.8.0.0<2,11>.0<5,10>.0<15,20>]docos-13-en-7-yl acetate	CC(=O)OC1CCC2(C(C1(C)C)CCC1(C2C(=O)C=C2C1(C)CCC1(C2CC(C)(CC1)C(=O)Nc1ccc(c(c1)Cl)Cl)C)C)C
82	ST005185	17-[N-(2-hydroxyphenyl)carbamoyl]-1,2,6,6,10,17,20-heptamethyl-12-oxopentacyclo[12.8.0.0<2,11>.0<5,10>.0<15,20>]docos-13-en-7-yl acetate	CC(=O)OC1CCC2(C(C1(C)C)CCC1(C2C(=O)C=C2C1(C)CCC1(C2CC(C)(CC1)C(=O)Nc1ccccc1O)C)C)C
83	ST005186	1,2,6,6,10,17,20-heptamethyl-12-oxo-17-{N-[4-(phenyldiazenyl)phenyl]carbamoyl} pentacyclo[12.8.0.0<2,11>.0<5,10>.0<15,20>]docos-13-en-7-yl acetate	CC(=O)OC1CCC2(C(C1(C)C)CCC1(C2C(=O)C=C2C1(C)CCC1(C2CC(C)(CC1)C(=O)Nc1ccc(cc1)/N=N/c1ccccc1)C)C)C
84	ST005190	1,2,6,6,10,17,20-heptamethyl-12-oxo-17-(prop-2-ynyloxycarbonyl)pentacyclo[12.8 .0.0<2,11>.0<5,10>.0<15,20>]docos-13-en-7-yl acetate	C#CCOC(=O)C1(C)CCC2(C(C1)C1=CC(=O)C3C(C1(CC2)C)(C)CCC1C3(C)CCC(C1(C)C)OC(=O)C)C
85	ST005197	1,2,6,6,10,17,20-heptamethyl-17-[N-(4-methylphenyl)carbamoyl]-12-oxopentacyclo [12.8.0.0<2,11>.0<5,10>.0<15,20>]docos-13-en-7-yl acetate	CC(=O)OC1CCC2(C(C1(C)C)CCC1(C2C(=O)C=C2C1(C)CCC1(C2CC(C)(CC1)C(=O)Nc1ccc(cc1)C)C)C)C
86	ST005199	1,2,6,6,10,17,20-heptamethyl-12-oxo-17-[N-benzylcarbamoyl]pentacyclo[12.8.0.0< 2,11>.0<5,10>.0<15,20>]docos-13-en-7-yl acetate	CC(=O)OC1CCC2(C(C1(C)C)CCC1(C2C(=O)C=C2C1(C)CCC1(C2CC(C)(CC1)C(=O)NCc1ccccc1)C)C)C
87	ST005200	1,2,6,6,10,17,20-heptamethyl-17-[N-(4-nitrophenyl)carbamoyl]-12-oxopentacyclo[ 12.8.0.0<2,11>.0<5,10>.0<15,20>]docos-13-en-7-yl acetate	CC(=O)OC1CCC2(C(C1(C)C)CCC1(C2C(=O)C=C2C1(C)CCC1(C2CC(C)(CC1)C(=O)Nc1ccc(cc1)N(=O)=O)C)C)C
88	ST005201	1,2,6,6,10,17,20-heptamethyl-17-[N-(3-nitrophenyl)carbamoyl]-12-oxopentacyclo[ 12.8.0.0<2,11>.0<5,10>.0<15,20>]docos-13-en-7-yl acetate	CC(=O)OC1CCC2(C(C1(C)C)CCC1(C2C(=O)C=C2C1(C)CCC1(C2CC(C)(CC1)C(=O)Nc1cccc(c1)N(=O)=O)C)C)C
89	ST005206	17-{[(6-azabicyclo[4.4.0]dec-2-yl)methyl]oxycarbonyl}-1,2,6,6,10,17,20-heptamethyl-12-oxopentacyclo[12.8.0.0<2,11>.0<5,10>.0<15,20>]docos-13-en-7-yl acetate	CC(=O)OC1CCC2(C(C1(C)C)CCC1(C2C(=O)C=C2C1(C)CCC1(C2CC(C)(CC1)C(=O)OCC1CCCN2C1CCCC2)C)C)C
90	ST005208	1,2,6,6,10,17,20-heptamethyl-12-oxo-17-[(piperidylethyl)oxycarbonyl]pentacyclo [12.8.0.0<2,11>.0<5,10>.0<15,20>]docos-13-en-7-yl acetate	CC(=O)OC1CCC2(C(C1(C)C)CCC1(C2C(=O)C=C2C1(C)CCC1(C2CC(C)(CC1)C(=O)OC(N1CCCCC1)C)C)C)C
91	ST005211	1,2,6,6,10,17,20-heptamethyl-12-oxo-17-(prop-2-enyloxycarbonyl)pentacyclo[12.8 .0.0<2,11>.0<5,10>.0<15,20>]docos-13-en-7-yl acetate	C=CCOC(=O)C1(C)CCC2(C(C1)C1=CC(=O)C3C(C1(CC2)C)(C)CCC1C3(C)CCC(C1(C)C)OC(=O)C)C
92	ST005213	17-{[2-(diethylamino)ethyl]oxycarbonyl}-1,2,6,6,10,17,20-heptamethyl-12-oxopentacyclo[12.8.0.0<2,11>.0<5,10>.0<15,20>]docos-13-en-7-yl acetate	CCN(CCOC(=O)C1(C)CCC2(C(C1)C1=CC(=O)C3C(C1(CC2)C)(C)CCC1C3(C)CCC(C1(C)C)OC(=O)C)C)CC
93	ST005216		O=C1C=C2C3CC(C)(CCC3(C)CCC2(C2(C1C1(C)CCC(CC1CC2)OC1OC(C(=O)O)C(C(C1OC1OC(C(=O)O)C(C(C1O)O)O)O)O)C)C)C(=O)O[Zn]OC(=O)C1(C)CCC2(C(C1)C1=CC(=O)C3C(C1(CC2)C)(C)CCC1C3(C)CCC(C1)OC1OC(C(=O)O)C(C(C1OC1OC(C(=O)O)C(C(C1O)O)O)O)O)C
94	ST005222		O=C1C=C2C3CC(C)(CCC3(C)CCC2(C2(C1C1(C)CCC(CC1CC2)OC1OC(C(=O)O)C(C(C1OC1OC(C(=O)O)C(C(C1O)O)O)O)O)C)C)C(=O)O[Fe](OC(=O)C1(C)CCC2(C(C1)C1=CC(=O)C3C(C1(CC2)C)(C)CCC1C3(C)CCC(C1)OC1OC(C(=O)O)C(C(C1OC1OC(C(=O)O)C(C(C1O)O)O)O)O)C)OC(=O)C1(C)CCC2(C(C1)C1=CC(=O)C3C(C1(CC2)C)(C)CCC1C3(C)CCC(C1)OC1OC(C(=O)O)C(C(C1OC1OC(C(=O)O)C(C(C1O)O)O)O)O)C
95	ST005223		O=C1C=C2C3CC(C)(CCC3(C)CCC2(C2(C1C1(C)CCC(CC1CC2)OC1OC(C(=O)O)C(C(C1OC1OC(C(=O)O)C(C(C1O)O)O)O)O)C)C)C(=O)O[Co]OC(=O)C1(C)CCC2(C(C1)C1=CC(=O)C3C(C1(CC2)C)(C)CCC1C3(C)CCC(C1)OC1OC(C(=O)O)C(C(C1OC1OC(C(=O)O)C(C(C1O)O)O)O)O)C.NCCCN.NCCCN
96	ST005635	3-methoxy-4-propoxybenzaldehyde	CCCOc1ccc(cc1OC)C=O
97	ST005846	N-[2-(4-methylphenoxy)ethyl](3,4,5-trimethoxyphenyl)carboxamide	COc1cc(cc(c1OC)OC)C(=O)NCCOc1ccc(cc1)C
98	ST005872	N-[2-(2-methylphenoxy)ethyl](3,4,5-trimethoxyphenyl)carboxamide	COc1cc(cc(c1OC)OC)C(=O)NCCOc1ccccc1C
99	ST005874	N-[2-(3,4-dimethylphenoxy)ethyl](3,4,5-trimethoxyphenyl)carboxamide	COc1cc(cc(c1OC)OC)C(=O)NCCOc1ccc(c(c1)C)C
100	ST005893	(3,4-dimethoxyphenyl)-N-[2-(4-methylphenoxy)ethyl]carboxamide	COc1cc(ccc1OC)C(=O)NCCOc1ccc(cc1)C
101	ST005930	N-(2-butoxyphenyl)(3,4,5-trimethoxyphenyl)carboxamide	CCCCOc1ccccc1NC(=O)c1cc(OC)c(c(c1)OC)OC
102	ST006037	N-[2-(methylethoxy)phenyl](3,4,5-trimethoxyphenyl)carboxamide	COc1cc(cc(c1OC)OC)C(=O)Nc1ccccc1OC(C)C
103	ST006587	2-amino-4-{3-[(4-bromo-5-methyl-3-nitropyrazolyl)methyl]-4-methoxyphenyl}-5-ox o-4H-pyrano[3,2-c]chromene-3-carbonitrile	N#CC1=C(N)Oc2c(C1c1ccc(c(c1)Cn1nc(c(c1C)Br)[N+](=O)[O-])OC)c(=O)oc1c2cccc1
104	ST006593	2-amino-4-{3-[2-(4-chlorophenyl)ethyl]-4-methoxyphenyl}-5-oxo-4H-pyrano[3,2-c] chromene-3-carbonitrile	N#CC1=C(N)Oc2c(C1c1ccc(c(c1)CCc1ccc(cc1)Cl)OC)c(=O)oc1c2cccc1
105	ST007000	7-amino-2,4-dioxo-5-phenyl-1,3-dihydro-5H-pyrano[2,3-d]pyrimidine-6-carbonitrile	N#CC1=C(N)Oc2c(C1c1ccccc1)c(=O)[nH]c(=O)[nH]2
106	ST007035	7-amino-1,3-dimethyl-2,4,12-trioxospiro[1,3-dihydro-5H-pyrano[2,3-d]pyrimidine -5,3'-indoline]-6-carbonitrile	N#CC1=C(N)Oc2c(C31C(=O)Nc1c3cccc1)c(=O)n(c(=O)n2C)C
107	ST007286	3-amino-4,6-dimethylthiopheno[2,3-b]pyridin-2-yl 3,4-dimethoxyphenyl ketone	COc1cc(ccc1OC)C(=O)c1sc2c(c1N)c(C)cc(n2)C
108	ST007299	7-amino-5-(4-chlorophenyl)-1,3-dimethyl-2,4-dioxo-1,3-dihydro-5H-pyrano[2,3-d] pyrimidine-6-carbonitrile	N#CC1=C(N)Oc2c(C1c1ccc(cc1)Cl)c(=O)n(c(=O)n2C)C
109	ST007922	2-{[4-({[(3,4,5-trimethoxyphenyl)methyl]amino}sulfonyl)phenyl]methyl}benzo[c]a zolidine-1,3-dione	COc1cc(CNS(=O)(=O)c2ccc(cc2)CN2C(=O)c3c(C2=O)cccc3)cc(c1OC)OC
110	ST007974	2,6-dimethoxy-4-(morpholin-4-ylthioxomethyl)phenyl 2-chlorobenzoate	COc1cc(cc(c1OC(=O)c1ccccc1Cl)OC)C(=S)N1CCOCC1
111	ST008364	1,2,6,6,10,17,20-heptamethyl-12-oxo-17-[(oxolan-2-ylmethyl)oxycarbonyl]pentacy clo[12.8.0.0<2,11>.0<5,10>.0<15,20>]docos-13-en-7-yl acetate	CC(=O)OC1CCC2(C(C1(C)C)CCC1(C2C(=O)C=C2C1(C)CCC1(C2CC(C)(CC1)C(=O)OCC1CCCO1)C)C)C
112	ST008365	1,2,6,6,10,17,20-heptamethyl-17-[(2-methylcyclohexyl)oxycarbonyl]-12-oxopentac yclo[12.8.0.0<2,11>.0<5,10>.0<15,20>]docos-13-en-7-yl acetate	CC(=O)OC1CCC2(C(C1(C)C)CCC1(C2C(=O)C=C2C1(C)CCC1(C2CC(C)(CC1)C(=O)OC1CCCCC1C)C)C)C
113	ST008598	methyl 2-{[4-(acetylamino)phenyl]carbonylamino}acetate	COC(=O)CNC(=O)c1ccc(cc1)NC(=O)C
114	ST008655	ethyl 2-[(2,5-dichlorophenyl)carbonylamino]acetate	CCOC(=O)CNC(=O)c1cc(Cl)ccc1Cl
115	ST008666	2,5-dichlorophenyl 2-1,2,3,4-tetrahydroisoquinolyl ketone	Clc1ccc(c(c1)C(=O)N1CCc2c(C1)cccc2)Cl
116	ST008985	2-(4-chlorophenyl)-2-oxoethyl 2-[(3,4-dimethoxyphenyl)carbonylamino]benzoate	COc1cc(ccc1OC)C(=O)Nc1ccccc1C(=O)OCC(=O)c1ccc(cc1)Cl
117	ST008990	3-(azaperhydroepinylsulfonyl)phenyl phenothiazin-10-yl ketone	O=C(N1c2ccccc2Sc2c1cccc2)c1cccc(c1)S(=O)(=O)N1CCCCCC1
118	ST009494	2-(6-hydroxy-2,4,5,7-tetraiodo-3-oxoxanthen-9-yl)benzoic acid	OC(=O)c1ccccc1c1c2cc(I)c(c(c2oc2c1cc(I)c(=O)c2I)I)O
119	ST009820	(2R,3R,13R,14R)-3-[(4-fluorophenyl)carbonyl]-17,19-dioxa-4-azapentacyclo[14.2. 1.0<2,14>.0<4,13>.0<7,12>]nonadeca-5,7(12),8,10-tetraen-15-one	O=C1C2OCC(O2)[C@@H]2[C@@H]1[C@H]1N([C@H]2C(=O)c2ccc(cc2)F)C=Cc2c1cccc2
120	ST009866	2-amino-4-(5-methyl(2-furyl))-5-oxo-4H-pyrano[3,2-c]chromene-3-carbonitrile	N#CC1=C(N)Oc2c(C1c1ccc(o1)C)c(=O)oc1c2cccc1
121	ST009869	ethyl 2-amino-4-(2,4-dichlorophenyl)-5-oxo-4H-pyrano[3,2-c]chromene-3-carboxyl ate	CCOC(=O)C1=C(N)Oc2c(C1c1ccc(cc1Cl)Cl)c(=O)oc1c2cccc1
122	ST009872	ethyl 2-amino-4-(2-chloro-6-fluorophenyl)-5-oxo-4H-pyrano[3,2-c]chromene-3-car boxylate	CCOC(=O)C1=C(N)Oc2c(C1c1c(F)cccc1Cl)c(=O)oc1c2cccc1
123	ST010134		O=C1OC(=O)c2c3c1ccc(c3ccc2)C#CC(O)(C)C
124	ST010178	(2E)-N-(4-methoxyphenyl)-3-phenylprop-2-enamide	COc1ccc(cc1)NC(=O)/C=C/c1ccccc1
125	ST010196	2-methoxy-6-methyl-2H-3,4,5,6-tetrahydropyran	COC1CCCC(O1)C
126	ST010199	2-methoxy-6-methyl-5-(phenylmethoxy)-2H-3,4,5,6-tetrahydropyran-3,4-diol	COC1OC(C)C(C(C1O)O)OCc1ccccc1
127	ST010204	2-ethyl-2H-3,4,5,6-tetrahydropyran	CCC1CCCCO1
128	ST010548	N-(2,4-dimethoxyphenyl)-2-phenylacetamide	COc1cc(OC)ccc1NC(=O)Cc1ccccc1
129	ST010639	ethyl 2-[(2,4-dichlorophenyl)carbonylamino]acetate	CCOC(=O)CNC(=O)c1ccc(cc1Cl)Cl
130	ST010647	(3,4-dimethoxyphenyl)-N-(4-bromo-3-methylphenyl)carboxamide	COc1cc(ccc1OC)C(=O)Nc1ccc(c(c1)C)Br
131	ST010648	N-(3,5-dichlorophenyl)(3,4-dimethoxyphenyl)carboxamide	COc1cc(ccc1OC)C(=O)Nc1cc(Cl)cc(c1)Cl
132	ST011269	ethyl 2-[(4-methoxy-3-nitrophenyl)carbonylamino]acetate	CCOC(=O)CNC(=O)c1ccc(c(c1)[N+](=O)[O-])OC
133	ST011381	2H,3H-benzo[e]1,4-dioxin-6-yl-N-[2-(4-chlorophenyl)(2-hydrobenzotriazol-5-yl)] carboxamide	Clc1ccc(cc1)n1nc2c(n1)cc(cc2)NC(=O)c1ccc2c(c1)OCCO2
134	ST011566	(2S,3S,13R,14R)-3-(phenylcarbonyl)-17,19-dioxa-4-azapentacyclo[14.2.1.0<2,14>. 0<4,13>.0<5,10>]nonadeca-5(10),6,8,11-tetraen-15-one	O=C1C2OCC(O2)[C@H]2[C@@H]1[C@H]1C=Cc3c(N1[C@@H]2C(=O)c1ccccc1)cccc3
135	ST011915	4,5-diacetyloxy-6-(acetyloxymethyl)-2-prop-2-enyloxy-2H-3,4,5,6-tetrahydropyran-3-yl acetate	C=CCOC1OC(COC(=O)C)C(C(C1OC(=O)C)OC(=O)C)OC(=O)C
136	ST011916	2-methoxy-6-[(triphenylmethoxy)methyl]-2H-3,4,5,6-tetrahydropyran-3,4,5-triol	COC1OC(COC(c2ccccc2)(c2ccccc2)c2ccccc2)C(C(C1O)O)O
137	ST011966	ethyl 5-(amidinoamino)-2-(phenylcarbonylamino)pentanoate, chloride	CCOC(=O)C(NC(=O)c1ccccc1)CCCNC(=N)N.Cl
138	ST011968	2-(acetylamino)-3-indol-3-ylpropanoic acid	CC(=O)NC(C(=O)O)Cc1c[nH]c2c1cccc2
139	ST011982	5-[(4S,5S,2R,3R,6R)-3,4,5-trihydroxy-6-(hydroxymethyl)(2H-3,4,5,6-tetrahydropy ran-2-yloxy)](2S,5S,3R,4R,6R)-6-(hydroxymethyl)-2H-3,4,5,6-tetrahydropyran-2,3 ,4-triol, hydrate	OC[C@H]1O[C@H](O)[C@@H]([C@H]([C@@H]1O[C@H]1O[C@H](CO)[C@H]([C@@H]([C@H]1O)O)O)O)O.O
140	ST012102	N-(2,4-dimethoxyphenyl)-2-(2-methoxyphenyl)acetamide	COc1ccc(c(c1)OC)NC(=O)Cc1ccccc1OC
141	ST012322	ethoxy-N-[10-(3-morpholin-4-ylpropanoyl)phenothiazin-2-yl]carboxamide	CCOC(=O)Nc1ccc2c(c1)N(C(=O)CCN1CCOCC1)c1c(S2)cccc1
142	ST012373	2-amino-9-[3,4-dihydroxy-5-(phosphonomethyl)oxolan-2-yl]hydropurin-6-one, sodium salt, sodium salt	OC1C(O)C(OC1n1cnc2c1nc(N)[nH]c2=O)CP(=O)([O-])[O-].[Na+].[Na+]
143	ST012388	2-amino-9-[4-hydroxy-5-(hydroxymethyl)-3-phosphonooxolan-2-yl]hydropurin-6-one , sodium salt, sodium salt	OCC1OC(C(C1O)P(=O)([O-])[O-])n1cnc2c1nc(N)[nH]c2=O.[Na+].[Na+]
144	ST012391	8-(4-amino-2-oxohydropyrimidinyl)-3-hydroxy-6-(hydroxymethyl)-2,4,7-trioxa-3-phosphabicyclo[3.3.0]octan-3-one	OCC1OC(C2C1OP(=O)(O2)O)n1ccc(nc1=O)N
145	ST012395	6-hydro-3H-1,2,3-triazolo[5,4-d]pyrimidin-7-one	O=c1[nH]cnc2c1nn[nH]2
146	ST012416	2-amino-6-(aminocarbonylamino)hexanoic acid	NC(=O)NCCCCC(C(=O)O)N
147	ST012454	1-(phenylsulfonyl)pyrrolidine-2-carboxylic acid	OC(=O)C1CCCN1S(=O)(=O)c1ccccc1
148	ST012706	ethyl 2-[(4-chloro-3-nitrophenyl)carbonylamino]acetate, chloride	CCOC(=O)CNC(=O)c1ccc(c(c1)[N+](=O)[O-])Cl.Cl
149	ST012707	methyl 2-[(4-chloro-3-nitrophenyl)carbonylamino]acetate	COC(=O)CNC(=O)c1ccc(c(c1)[N+](=O)[O-])Cl
150	ST012714	methyl 2-[(2-chloro-4-nitrophenyl)carbonylamino]acetate	COC(=O)CNC(=O)c1ccc(cc1Cl)[N+](=O)[O-]
151	ST012799	5-(2H-benzo[d]1,3-dioxolan-5-ylmethylene)-1,3-dihydropyrimidine-2,4,6-trione	O=C1NC(=O)C(=Cc2ccc3c(c2)OCO3)C(=O)N1
152	ST012804	5-[(4-nitrophenyl)methylene]-1,3-dihydropyrimidine-2,4,6-trione	O=C1NC(=O)C(=Cc2ccc(cc2)[N+](=O)[O-])C(=O)N1
153	ST012873	2-[(6-methyl-6-azabicyclo[4.4.0]dec-2-yl)methyl]benzo[c]azoline-1,3-dione, iodide	O=C1N(CC2CCC[N+]3(C2CCCC3)C)C(=O)c2c1cccc2.[I-]
154	ST012882	4-({[7-(8-{[(2,3-dimethyl-5-oxo-1-phenyl(3-pyrazolin-4-yl))amino]methylene}-1, 6-dihydroxy-3-methyl-5-(methylethyl)-7-oxo(2-naphthyl))-3,8-dihydroxy-6-methyl-4-(methylethyl)-2-oxonaphthylidene]methyl}amino)-2,3-dimethyl-1-phenyl-3-pyra zolin-5-one	CC(C1=C(O)C(=O)/C(=C\Nc2c(C)n(n(c2=O)c2ccccc2)C)/c2c1cc(C)c(c2O)c1c(C)cc2c(c1O)/C(=C/Nc1c(C)n(n(c1=O)c1ccccc1)C)/C(=O)C(=C2C(C)C)O)C
155	ST012883	7-(1,6-dihydroxy-3-methyl-5-(methylethyl)-8-{[(2-methylphenyl)amino]methylene} -7-oxo(2-naphthyl))-3,8-dihydroxy-6-methyl-4-(methylethyl)-1-{[(2-methylphenyl )amino]methylene}naphthalen-2-one	CC(C1=C(O)C(=O)/C(=C\Nc2ccccc2C)/c2c1cc(C)c(c2O)c1c(C)cc2c(c1O)/C(=C/Nc1ccccc1C)/C(=O)C(=C2C(C)C)O)C
156	ST012885	1-({[4-(4-aminophenyl)phenyl]amino}methylene)-7-[8-({[4-(4-aminophenyl)phenyl] amino}methylene)-1,6-dihydroxy-3-methyl-5-(methylethyl)-7-oxo(2-naphthyl)]-3,8 -dihydroxy-6-methyl-4-(methylethyl)naphthalen-2-one	Nc1ccc(cc1)c1ccc(cc1)N/C=C/1\C(=O)C(=C(c2c1c(O)c(c(c2)C)c1c(C)cc2c(c1O)/C(=C/Nc1ccc(cc1)c1ccc(cc1)N)/C(=O)C(=C2C(C)C)O)C(C)C)O
157	ST012886	4-({[7-(1,6-dihydroxy-3-methyl-5-(methylethyl)-7-oxo-8-{[(4-sulfamoylphenyl)am ino]methylene}(2-naphthyl))-3,8-dihydroxy-6-methyl-4-(methylethyl)-2-oxonaphthylidene]methyl}amino)benzenesulfonamide	CC(C1=C(O)C(=O)/C(=C\Nc2ccc(cc2)S(=O)(=O)N)/c2c1cc(C)c(c2O)c1c(C)cc2c(c1O)/C(=C/Nc1ccc(cc1)S(=O)(=O)N)/C(=O)C(=C2C(C)C)O)C
158	ST012887	N-({[7-(1,6-dihydroxy-3-methyl-5-(methylethyl)-7-oxo-8-{[(4-pyridylcarbonylami no)amino]methylene}(2-naphthyl))-3,8-dihydroxy-6-methyl-4-(methylethyl)-2-oxonaphthylidene]methyl}amino)-4-pyridylcarboxamide	CC(C1=C(O)C(=O)/C(=C\NNC(=O)c2ccncc2)/c2c1cc(C)c(c2O)c1c(C)cc2c(c1O)/C(=C/NNC(=O)c1ccncc1)/C(=O)C(=C2C(C)C)O)C
159	ST012891	1-{[(5-aminonaphthyl)amino]methylene}-7-(8-{[(5-aminonaphthyl)amino]methylene} -1,6-dihydroxy-3-methyl-5-(methylethyl)-7-oxo(2-naphthyl))-3,8-dihydroxy-6-methyl-4-(methylethyl)naphthalen-2-one	CC(C1=C(O)C(=O)/C(=C\Nc2cccc3c2cccc3N)/c2c1cc(C)c(c2O)c1c(C)cc2c(c1O)/C(=C/Nc1cccc3c1cccc3N)/C(=O)C(=C2C(C)C)O)C
160	ST012892		[Na]OS(=O)(=O)c1cc(O)c(c2c1cccc2)N/C=C/1\C(=O)C(=C(c2c1c(O)c(c(c2)C)c1c(C)cc2c(c1O)/C(=C/Nc1c(O)cc(c3c1cccc3)S(=O)(=O)O[Na])/C(=O)C(=C2C(C)C)O)C(C)C)O
161	ST012900		OCC1CCCN2C1CCCC2.Cl[Cu]Cl.O.O
162	ST012915		CC(CN1CCCCC1c1cccnc1)O.Cl[Cu]Cl.O.O
163	ST012935		CC(=O)N1CCCCC1c1cccnc1.Cl[Cu]Cl.O.O
164	ST012939		[O-][N+](=O)O[Co]O[N+](=O)[O-].OCC1CCCN2C1CCCC2.O.O.O.O.O.O
165	ST012940		CC(CN1CCCCC1c1cccnc1)O.[O-][N+](=O)O[Co]O[N+](=O)[O-].O.O.O.O.O.O
166	ST012949		O=S1(=O)O[Co]O1.OCCN1CCCCC1c1cccnc1.O.O.O.O.O.O.O
167	ST012956		C1CCC(NC1)c1cccnc1.Cl[Cu]Cl.O.O
168	ST012957		C=CCNC(=S)OCCN1CCCCC1c1cccnc1.Cl[Cu]Cl.O.O
169	ST012960		O=C(c1ccccc1C)OCC1CCCN2C1CCCC2.[O-][N+](=O)O[Co]O[N+](=O)[O-].O.O.O.O.O.O
170	ST013021	2-{(1Z)-2-[(6-methyl(3-pyridyl))carbonylamino]-2-azavinyl}-4,6-dibromophenyl 3 ,4,5-trimethoxybenzoate	COc1c(OC)cc(cc1OC)C(=O)Oc1c(/C=N\NC(=O)c2ccc(nc2)C)cc(cc1Br)Br
171	ST013038	2-[(1Z)-2-(2H-benzo[3,4-d]1,3-dioxolan-5-ylcarbonylamino)-2-azavinyl]-4,6-dibromophenyl 3-fluorobenzoate	Brc1cc(/C=N\NC(=O)c2ccc3c(c2)OCO3)c(c(c1)Br)OC(=O)c1cccc(c1)F
172	ST013043	N-{(1E)-2-[2-hydroxy-5-(naphthyldiazenyl)phenyl]-1-azavinyl}-2H-benzo[3,4-d]1, 3-dioxolan-5-ylcarboxamide	O=C(c1ccc2c(c1)OCO2)N/N=C/c1cc(ccc1O)/N=N/c1cccc2c1cccc2
173	ST013044	N-[(1E)-2-(2-hydroxy-5-{[3-(trifluoromethyl)phenyl]diazenyl}phenyl)-1-azavinyl ]-2H-benzo[3,4-d]1,3-dioxolan-5-ylcarboxamide	O=C(c1ccc2c(c1)OCO2)N/N=C/c1cc(/N=N/c2cccc(c2)C(F)(F)F)ccc1O
174	ST013114	methyl 4-(3-bromo-4-hydroxy-5-methoxyphenyl)-2-methyl-5-oxo-7-phenyl-1,4,6,7,8 -pentahydroquinoline-3-carboxylate	COC(=O)C1=C(C)NC2=C(C1c1cc(Br)c(c(c1)OC)O)C(=O)CC(C2)c1ccccc1
175	ST013134	methylethyl 4-(3-bromo-4-hydroxy-5-methoxyphenyl)-2-methyl-5-oxo-1,4,6,7,8-pentahydroquinoline-3-carboxylate	COc1cc(cc(c1O)Br)C1C(=C(C)NC2=C1C(=O)CCC2)C(=O)OC(C)C
176	ST013141	methyl 4-(3-bromo-4-hydroxy-5-methoxyphenyl)-2-methyl-5-oxo-1,4,6,7,8-pentahydroquinoline-3-carboxylate	COC(=O)C1=C(C)NC2=C(C1c1cc(Br)c(c(c1)OC)O)C(=O)CCC2
177	ST013145	methyl 4-(3-bromophenyl)-2,7,7-trimethyl-5-oxo-1,4,6,7,8-pentahydroquinoline-3-carboxylate	COC(=O)C1=C(C)NC2=C(C1c1cccc(c1)Br)C(=O)CC(C2)(C)C
178	ST013165	methylethyl 4-(3-bromo-4-hydroxy-5-methoxyphenyl)-2,7,7-trimethyl-5-oxo-1,4,6, 7,8-pentahydroquinoline-3-carboxylate	COc1cc(cc(c1O)Br)C1C(=C(C)NC2=C1C(=O)CC(C2)(C)C)C(=O)OC(C)C
179	ST013170	pentyl 4-(3-bromo-4-hydroxy-5-methoxyphenyl)-2-methyl-5-oxo-1,4,6,7,8-pentahydroquinoline-3-carboxylate	CCCCCOC(=O)C1=C(C)NC2=C(C1c1cc(Br)c(c(c1)OC)O)C(=O)CCC2
180	ST013172	ethyl 4-(3-bromo-4-hydroxy-5-methoxyphenyl)-2-methyl-5-oxo-1,4,6,7,8-pentahydroquinoline-3-carboxylate	CCOC(=O)C1=C(C)NC2=C(C1c1cc(Br)c(c(c1)OC)O)C(=O)CCC2
181	ST013175	methylethyl 4-(3-chloro-4-hydroxy-5-methoxyphenyl)-2-methyl-5-oxo-1,4,6,7,8-pentahydroquinoline-3-carboxylate	COc1cc(cc(c1O)Cl)C1C(=C(C)NC2=C1C(=O)CCC2)C(=O)OC(C)C
182	ST013195	propyl 4-(3-bromo-4-methoxyphenyl)-2,7,7-trimethyl-5-oxo-1,4,6,7,8-pentahydroquinoline-3-carboxylate	CCCOC(=O)C1=C(C)NC2=C(C1c1ccc(c(c1)Br)OC)C(=O)CC(C2)(C)C
183	ST013222	cyclopentyl 4-(3-bromo-4-hydroxy-5-methoxyphenyl)-2,7,7-trimethyl-5-oxo-1,4,6, 7,8-pentahydroquinoline-3-carboxylate	COc1cc(cc(c1O)Br)C1C(=C(C)NC2=C1C(=O)CC(C2)(C)C)C(=O)OC1CCCC1
184	ST013224	cyclopentyl 4-(3-chloro-4-hydroxy-5-methoxyphenyl)-2-methyl-5-oxo-1,4,6,7,8-pentahydroquinoline-3-carboxylate	COc1cc(cc(c1O)Cl)C1C(=C(C)NC2=C1C(=O)CCC2)C(=O)OC1CCCC1
185	ST013226	2-ethoxyethyl 4-(3-chloro-4-hydroxy-5-methoxyphenyl)-2,7,7-trimethyl-5-oxo-1,4 ,6,7,8-pentahydroquinoline-3-carboxylate	CCOCCOC(=O)C1=C(C)NC2=C(C1c1cc(Cl)c(c(c1)OC)O)C(=O)CC(C2)(C)C
186	ST013233	2-ethoxyethyl 4-(3-chloro-4-hydroxy-5-methoxyphenyl)-2-methyl-5-oxo-1,4,6,7,8- pentahydroquinoline-3-carboxylate	CCOCCOC(=O)C1=C(C)NC2=C(C1c1cc(Cl)c(c(c1)OC)O)C(=O)CCC2
187	ST013299	4-(3,4,5-trimethoxyphenyl)-1,3,4-trihydrobenzo[h]quinolin-2-one	COc1cc(cc(c1OC)OC)C1CC(=O)Nc2c1ccc1c2cccc1
188	ST013307	ethyl 6-(3-bromo-4-hydroxy-5-methoxyphenyl)-3,4-dimethyl-2-oxo-1,3,6-trihydropyrimidine-5-carboxylate	CCOC(=O)C1=C(C)N(C)C(=O)NC1c1cc(Br)c(c(c1)OC)O
189	ST013313	methyl 6-(3-bromo-4-hydroxy-5-methoxyphenyl)-3,4-dimethyl-2-oxo-1,3,6-trihydropyrimidine-5-carboxylate	COC(=O)C1=C(C)N(C)C(=O)NC1c1cc(Br)c(c(c1)OC)O
190	ST013335	2-phenylethyl 6-(3-bromo-4-hydroxy-5-methoxyphenyl)-3,4-dimethyl-2-oxo-1,3,6-trihydropyrimidine-5-carboxylate	COc1cc(cc(c1O)Br)C1NC(=O)N(C(=C1C(=O)OCCc1ccccc1)C)C
191	ST013336	2-phenoxyethyl 6-(3-chloro-4-hydroxy-5-methoxyphenyl)-3,4-dimethyl-2-oxo-1,3,6 -trihydropyrimidine-5-carboxylate	COc1cc(cc(c1O)Cl)C1NC(=O)N(C(=C1C(=O)OCCOc1ccccc1)C)C
192	ST013355	pentyl 4-(3-chloro-4-hydroxy-5-methoxyphenyl)-2,7,7-trimethyl-5-oxo-1,4,6,7,8- pentahydroquinoline-3-carboxylate	CCCCCOC(=O)C1=C(C)NC2=C(C1c1cc(Cl)c(c(c1)OC)O)C(=O)CC(C2)(C)C
193	ST013357	2-methoxyethyl 4-(3-bromo-4-hydroxy-5-methoxyphenyl)-2-methyl-5-oxo-1,4,6,7,8- pentahydroquinoline-3-carboxylate	COCCOC(=O)C1=C(C)NC2=C(C1c1cc(Br)c(c(c1)OC)O)C(=O)CCC2
194	ST013362	pentyl 4-(3-chloro-4-hydroxy-5-methoxyphenyl)-2-methyl-5-oxo-1,4,6,7,8-pentahydroquinoline-3-carboxylate	CCCCCOC(=O)C1=C(C)NC2=C(C1c1cc(Cl)c(c(c1)OC)O)C(=O)CCC2
195	ST013440	ethyl 6-(3-bromo-4-hydroxy-5-methoxyphenyl)-2-oxo-4-propyl-1,3,6-trihydropyrim idine-5-carboxylate	CCOC(=O)C1=C(CCC)NC(=O)NC1c1cc(Br)c(c(c1)OC)O
196	ST013845	5-[3,5-bis(trifluoromethoxy)phenyl]furan-2-carbaldehyde	O=Cc1ccc(o1)c1cc(cc(c1)OC(F)(F)F)OC(F)(F)F
197	ST013859	[5-(4-amino-2-oxohydropyrimidinyl)-3,4-dihydroxyoxolan-2-yl]methyl dihydrogen phosphate, sodium salt, sodium salt	OC1C(O)C(OC1n1ccc(nc1=O)N)COP(=O)([O-])[O-].[Na+].[Na+]
198	ST013863	2-[(2-hydroxyphenyl)carbonylamino]acetic acid	OC(=O)CNC(=O)c1ccccc1O
199	ST013865	4-methyl-7-[3,4,5-trihydroxy-6-(hydroxymethyl)(2H-3,4,5,6-tetrahydropyran-2-yl oxy)]chromen-2-one	OCC1OC(Oc2ccc3c(c2)oc(=O)cc3C)C(C(C1O)O)O
200	ST013874	7-hydroxy-6-methoxy-8-[3,4,5-trihydroxy-6-(hydroxymethyl)(2H-3,4,5,6-tetrahydropyran-2-yl)oxy]chromen-2-one	OCC1OC(Oc2c(O)c(OC)cc3c2oc(=O)cc3)C(C(C1O)O)O
201	ST013875	[5-(2-amino-6-oxohydropurin-9-yl)-3,4-dihydroxyoxolan-2-yl]methyl dihydrogen phosphate	OC1C(O)C(OC1n1cnc2c1nc(N)[nH]c2=O)COP(=O)(O)O
202	ST013885	14-((1R)-1,5-dimethylhexyl)(1S,10S,11S,2R,14R,15R)-5-butoxy-2,15-dimethyltetracyclo[8.7.0.0<2,7>.0<11,15>]heptadec-7-ene	CCCCOC1CC[C@]2(C(=CC[C@@H]3[C@@H]2CC[C@]2([C@H]3CC[C@@H]2[C@@H](CCCC(C)C)C)C)C1)C
203	ST014085	2-amino-8-chloro-5-oxo-4-phenyl-4H-pyrano[2,3-b]chromene-3-carbonitrile, chloride	N#CC1=C(N)Oc2c(C1c1ccccc1)c(=O)c1c(o2)cc(cc1)Cl.Cl
204	ST014287	7-amino-5-(3-fluorophenyl)-1,3-dimethyl-2,4-dioxo-1,3-dihydro-5H-pyrano[2,3-d] pyrimidine-6-carbonitrile	N#CC1=C(N)Oc2c(C1c1cccc(c1)F)c(=O)n(c(=O)n2C)C
205	ST014351	ethyl 2-amino-4-(3-bromophenyl)-5-oxo-4H-pyrano[3,2-c]chromene-3-carboxylate	CCOC(=O)C1=C(N)Oc2c(C1c1cccc(c1)Br)c(=O)oc1c2cccc1
206	ST014439	ethyl 2-[(2-chlorophenyl)carbonylamino]acetate	CCOC(=O)CNC(=O)c1ccccc1Cl
207	ST014458	ethyl 2-[(3-chlorophenyl)carbonylamino]acetate, chloride	CCOC(=O)CNC(=O)c1cccc(c1)Cl.Cl
208	ST014701	7,7-dichlorodispiro[cyclopropane-1,6'-pentacyclo[6.3.1.0<2,7>.0<3,5>.0<9,11>]dodecane-12',1''-cyclopropane]	ClC1(Cl)C2C1C1(C3C2C2C4CC4C3C32CC3)CC1
209	ST014848	3-(2,4-dichlorophenyl)-8-[(dimethylamino)methyl]-7-hydroxychromen-4-one	CN(Cc1c(O)ccc2c1occ(c2=O)c1ccc(cc1Cl)Cl)C
210	ST014917	ethyl 7-(4-chlorophenyl)-2-methyl-5-oxo-4-(3,4,5-trimethoxyphenyl)-1,4,6,7,8-pentahydroquinoline-3-carboxylate	CCOC(=O)C1=C(C)NC2=C(C1c1cc(OC)c(c(c1)OC)OC)C(=O)CC(C2)c1ccc(cc1)Cl
211	ST015000	ethyl 7-(4-chlorophenyl)-4-(3-ethoxy-4-hydroxyphenyl)-2-methyl-5-oxo-1,4,6,7,8 -pentahydroquinoline-3-carboxylate	CCOC(=O)C1=C(C)NC2=C(C1c1ccc(c(c1)OCC)O)C(=O)CC(C2)c1ccc(cc1)Cl
212	ST015003	ethyl 7-(4-chlorophenyl)-4-(4-hydroxy-3-methoxyphenyl)-2-methyl-5-oxo-1,4,6,7,8-pentahydroquinoline-3-carboxylate	CCOC(=O)C1=C(C)NC2=C(C1c1ccc(c(c1)OC)O)C(=O)CC(C2)c1ccc(cc1)Cl
213	ST015022	2-phenoxyethyl 6-(3-chloro-4-hydroxy-5-methoxyphenyl)-4-methyl-2-oxo-1,3,6-trihydropyrimidine-5-carboxylate	COc1cc(cc(c1O)Cl)C1NC(=O)NC(=C1C(=O)OCCOc1ccccc1)C
214	ST015025	butyl 6-(3-chloro-4-hydroxy-5-methoxyphenyl)-4-methyl-2-oxo-1,3,6-trihydropyrimidine-5-carboxylate	CCCCOC(=O)C1=C(C)NC(=O)NC1c1cc(Cl)c(c(c1)OC)O
215	ST015028	2-methoxyethyl 4-(3-chloro-4-hydroxy-5-methoxyphenyl)-2-methyl-5-oxo-1,4,6,7,8 -pentahydroquinoline-3-carboxylate	COCCOC(=O)C1=C(C)NC2=C(C1c1cc(Cl)c(c(c1)OC)O)C(=O)CCC2
216	ST015061	2-phenylethyl 4-(3-bromo-5-ethoxy-4-hydroxyphenyl)-2-methyl-5-oxo-1,4,6,7,8-pentahydroquinoline-3-carboxylate	CCOc1cc(cc(c1O)Br)C1C(=C(C)NC2=C1C(=O)CCC2)C(=O)OCCc1ccccc1
217	ST015079	2-phenylethyl 4-(3-bromo-5-ethoxy-4-hydroxyphenyl)-2,7,7-trimethyl-5-oxo-1,4,6 ,7,8-pentahydroquinoline-3-carboxylate	CCOc1cc(cc(c1O)Br)C1C(=C(C)NC2=C1C(=O)CC(C2)(C)C)C(=O)OCCc1ccccc1
218	ST015082	2-phenoxyethyl 4-(3-bromo-4-methoxyphenyl)-2,7,7-trimethyl-5-oxo-1,4,6,7,8-pentahydroquinoline-3-carboxylate	COc1ccc(cc1Br)C1C(=C(C)NC2=C1C(=O)CC(C2)(C)C)C(=O)OCCOc1ccccc1
219	ST015143	cyclooctyl 6-(3-chloro-4-hydroxy-5-methoxyphenyl)-4-methyl-2-oxo-1,3,6-trihydropyrimidine-5-carboxylate	COc1cc(cc(c1O)Cl)C1NC(=O)NC(=C1C(=O)OC1CCCCCCC1)C
220	ST015200	heptyl 6-(3-bromo-4-hydroxy-5-methoxyphenyl)-4-methyl-2-oxo-1,3,6-trihydropyrimidine-5-carboxylate	CCCCCCCOC(=O)C1=C(C)NC(=O)NC1c1cc(Br)c(c(c1)OC)O
221	ST015213	methyl 7-(4-chlorophenyl)-2-methyl-5-oxo-4-(3,4,5-trimethoxyphenyl)-1,4,6,7,8- pentahydroquinoline-3-carboxylate	COC(=O)C1=C(C)NC2=C(C1c1cc(OC)c(c(c1)OC)OC)C(=O)CC(C2)c1ccc(cc1)Cl
222	ST015228	methyl 4-(3-bromo-5-ethoxy-4-hydroxyphenyl)-7-(4-chlorophenyl)-2-methyl-5-oxo- 1,4,6,7,8-pentahydroquinoline-3-carboxylate	CCOc1cc(cc(c1O)Br)C1C2=C(CC(CC2=O)c2ccc(cc2)Cl)NC(=C1C(=O)OC)C
223	ST015229	methyl 7-(4-chlorophenyl)-4-(4-hydroxy-3-methoxyphenyl)-2-methyl-5-oxo-1,4,6,7,8-pentahydroquinoline-3-carboxylate	COC(=O)C1=C(C)NC2=C(C1c1ccc(c(c1)OC)O)C(=O)CC(C2)c1ccc(cc1)Cl
224	ST016345	1-[benzyloxycarbonyl]pyrrolidine-2-carboxylic acid	OC(=O)C1CCCN1C(=O)OCc1ccccc1
225	ST016598		[O-][N+](=O)N1CCn2c3C1CCCc3c1c2ccc(c1)C1CCCCC1
226	ST016609		N#CCCN1CCn2c3C1CCCc3c1c2ccc(c1)C
227	ST016611		Cc1ccc2c(c1)c1CCCC3c1n2CCN3[N+](=O)[O-]
228	ST016912	N-[3-methyl-4-(2-oxochromen-3-yl)phenyl]pentanamide	CCCCC(=O)Nc1ccc(c(c1)C)c1cc2ccccc2oc1=O
229	ST017012	2-methoxyethyl 4-(3-bromo-5-ethoxy-4-hydroxyphenyl)-7-(4-chlorophenyl)-2-methyl-5-oxo-1,4,6,7,8-pentahydroquinoline-3-carboxylate	COCCOC(=O)C1=C(C)NC2=C(C1c1cc(Br)c(c(c1)OCC)O)C(=O)CC(C2)c1ccc(cc1)Cl
230	ST017050	cyclohexyl 4-(3-chloro-4-hydroxy-5-methoxyphenyl)-2-methyl-5-oxo-7-phenyl-1,4, 6,7,8-pentahydroquinoline-3-carboxylate	COc1cc(cc(c1O)Cl)C1C(=C(C)NC2=C1C(=O)CC(C2)c1ccccc1)C(=O)OC1CCCCC1
231	ST017055	2-(methylethoxy)ethyl 6-(3-bromo-4-hydroxy-5-methoxyphenyl)-4-methyl-2-oxo-1,3,6-trihydropyrimidine-5-carboxylate	COc1cc(cc(c1O)Br)C1NC(=O)NC(=C1C(=O)OCCOC(C)C)C
232	ST017059	methyl 4-(3-bromo-5-ethoxy-4-hydroxyphenyl)-7-(4-methoxyphenyl)-2-methyl-5-oxo -1,4,6,7,8-pentahydroquinoline-3-carboxylate	CCOc1cc(cc(c1O)Br)C1C2=C(CC(CC2=O)c2ccc(cc2)OC)NC(=C1C(=O)OC)C
233	ST017060	2-methoxyethyl 4-(3-bromo-5-ethoxy-4-hydroxyphenyl)-2-methyl-5-oxo-7-phenyl-1, 4,6,7,8-pentahydroquinoline-3-carboxylate	COCCOC(=O)C1=C(C)NC2=C(C1c1cc(Br)c(c(c1)OCC)O)C(=O)CC(C2)c1ccccc1
234	ST017091	methylpropyl 7-(4-chlorophenyl)-2-methyl-5-oxo-4-(3,4,5-trimethoxyphenyl)-1,4, 6,7,8-pentahydroquinoline-3-carboxylate	CCC(OC(=O)C1=C(C)NC2=C(C1c1cc(OC)c(c(c1)OC)OC)C(=O)CC(C2)c1ccc(cc1)Cl)C
235	ST017117	2-methylpropyl 7-(4-chlorophenyl)-4-(3-ethoxy-4-hydroxyphenyl)-2-methyl-5-oxo- 1,4,6,7,8-pentahydroquinoline-3-carboxylate	CCOc1cc(ccc1O)C1C2=C(CC(CC2=O)c2ccc(cc2)Cl)NC(=C1C(=O)OCC(C)C)C
236	ST017131	2-ethylthioethyl 4-(3-bromo-4-hydroxy-5-methoxyphenyl)-2-methyl-5-oxo-1,4,6,7,8-pentahydroquinoline-3-carboxylate	CCSCCOC(=O)C1=C(C)NC2=C(C1c1cc(Br)c(c(c1)OC)O)C(=O)CCC2
237	ST017132	methylpropyl 7-(4-chlorophenyl)-4-(3-ethoxy-4-hydroxyphenyl)-2-methyl-5-oxo-1, 4,6,7,8-pentahydroquinoline-3-carboxylate	CCOc1cc(ccc1O)C1C2=C(CC(CC2=O)c2ccc(cc2)Cl)NC(=C1C(=O)OC(CC)C)C
238	ST017140	methylpropyl 4-(3-bromo-5-ethoxy-4-hydroxyphenyl)-7-(4-methoxyphenyl)-2-methyl-5-oxo-1,4,6,7,8-pentahydroquinoline-3-carboxylate	CCOc1cc(cc(c1O)Br)C1C2=C(CC(CC2=O)c2ccc(cc2)OC)NC(=C1C(=O)OC(CC)C)C
239	ST017162	2-phenylethyl 7-(4-chlorophenyl)-4-(3-ethoxy-4-hydroxyphenyl)-2-methyl-5-oxo-1,4,6,7,8-pentahydroquinoline-3-carboxylate	CCOc1cc(ccc1O)C1C(=C(C)NC2=C1C(=O)CC(C2)c1ccc(cc1)Cl)C(=O)OCCc1ccccc1
240	ST017243	2-ethylthioethyl 7-(4-chlorophenyl)-4-(3-ethoxy-4-hydroxyphenyl)-2-methyl-5-oxo-1,4,6,7,8-pentahydroquinoline-3-carboxylate	CCSCCOC(=O)C1=C(C)NC2=C(C1c1ccc(c(c1)OCC)O)C(=O)CC(C2)c1ccc(cc1)Cl
241	ST017282	2-methoxyethyl 7-(4-chlorophenyl)-4-(4-hydroxy-3-methoxyphenyl)-2-methyl-5-oxo-1,4,6,7,8-pentahydroquinoline-3-carboxylate	COCCOC(=O)C1=C(C)NC2=C(C1c1ccc(c(c1)OC)O)C(=O)CC(C2)c1ccc(cc1)Cl
242	ST017363	N'-[(1E)-2-(3,4,5-trimethoxyphenyl)-1-azavinyl]-N-(3,4-dimethylphenyl)butane-1 ,4-diamide	COc1cc(/C=N/NC(=O)CCC(=O)Nc2ccc(c(c2)C)C)cc(c1OC)OC
243	ST017700	N-[(1E)-2-(3,4,5-trimethoxyphenyl)-1-azavinyl]{4-bromo-1-[(4-bromophenyl)methyl]pyrazol-3-yl}carboxamide	COc1cc(/C=N/NC(=O)c2nn(cc2Br)Cc2ccc(cc2)Br)cc(c1OC)OC
244	ST018357	11-(4-chlorophenyl)-3,3-dimethyl-10-[(phenylamino)thioxomethyl]-2,3,4-trihydro-5H,11H-benzo[b]benzo[2,1-f]1,4-diazepin-1-one	Clc1ccc(cc1)C1C2=C(Nc3c(N1C(=S)Nc1ccccc1)cccc3)CC(CC2=O)(C)C
245	ST018474	4-{2-[2-(3-{1-[2-(4-carboxyphenoxy)ethyl]benzimidazol-2-yl}propyl)benzimidazolyl]ethoxy}benzoic acid, acetic acid, acetic acid	OC(=O)c1ccc(cc1)OCCn1c(CCCc2[nH+]c3c(n2CCOc2ccc(cc2)C(=O)O)cccc3)[nH+]c2c1cccc2.[O-]C(=O)C.[O-]C(=O)C
246	ST018508	glucose	OCC1OC(O)C(C(C1O)O)O
247	ST018530	7-(hydroxymethyl)oxocane-3,4,5,6-tetraol	OCC1COCC(C(C(C1O)O)O)O
248	ST018637	methyl 4-(3-bromo-5-ethoxy-4-hydroxyphenyl)-2-methyl-5-oxo-7-phenyl-1,4,6,7,8-pentahydroquinoline-3-carboxylate	CCOc1cc(cc(c1O)Br)C1C(=C(C)NC2=C1C(=O)CC(C2)c1ccccc1)C(=O)OC
249	ST018723	(2E)-2-(acetylamino)-N-(2-furylmethyl)-3-phenylprop-2-enamide	CC(=O)N/C(=C/c1ccccc1)/C(=O)NCc1ccco1
250	ST018738	1-{[4-(acetylamino)phenyl]sulfonyl}pyrrolidine-2-carboxylic acid	CC(=O)Nc1ccc(cc1)S(=O)(=O)N1CCCC1C(=O)O
251	ST018862	5-phenyl-7-(trifluoromethyl)(8-hydropyrazolo[1,5-a]pyrimidin-2-yl) 2-1,2,3,4-tetrahydroisoquinolyl ketone	O=C(c1cc2n(n1)c(cc(n2)c1ccccc1)C(F)(F)F)N1CCc2c(C1)cccc2
252	ST018944	3-bromo-5-phenyl-7-(trifluoromethyl)(8-hydropyrazolo[1,5-a]pyrimidin-2-yl) 2-1 ,2,3,4-tetrahydroisoquinolyl ketone	O=C(c1nn2c(c1Br)nc(cc2C(F)(F)F)c1ccccc1)N1CCc2c(C1)cccc2
253	ST018956	5-(4-bromophenyl)-7-(trifluoromethyl)(8-hydropyrazolo[1,5-a]pyrimidin-3-yl) 2- 1,2,3,4-tetrahydroisoquinolyl ketone	Brc1ccc(cc1)c1cc(n2c(n1)c(cn2)C(=O)N1CCc2c(C1)cccc2)C(F)(F)F
254	ST019060	N-(2-methoxy-5-methylphenyl)-N'-benzylethane-1,2-diamide	COc1ccc(cc1NC(=O)C(=O)NCc1ccccc1)C
255	ST019200	3-[N-(2-indol-3-ylethyl)carbamoyl]propanoic acid	O=C(CCC(=O)O)NCCc1c[nH]c2c1cccc2
256	ST019346	8-{(1E)-2-[(aminothioxomethyl)amino]-2-azavinyl}-2-(5-{(1E)-2-[(aminothioxomethyl)amino]-2-azavinyl}-3,6,7-trihydroxy-1-methyl-8-(methylethyl)(2-naphthyl))-3-methyl-5-(methylethyl)naphthalene-1,6,7-triol	NC(=S)N/N=C/c1c(O)c(O)c(c2c1cc(O)c(c2C)c1c(C)cc2c(c1O)c(/C=N/NC(=S)N)c(c(c2C(C)C)O)O)C(C)C
257	ST019380	(3-methoxyphenyl)purin-6-ylamine	COc1cccc(c1)Nc1ncnc2c1nc[nH]2
258	ST019494	2-(4-chloro-3-methylphenoxy)-N-[3-methyl-4-(2-oxochromen-3-yl)phenyl]acetamide	O=C(Nc1ccc(c(c1)C)c1cc2ccccc2oc1=O)COc1ccc(c(c1)C)Cl
259	ST019500	2-[(1,1-dioxobenzo[d]1,2-thiazolin-3-yl)(2-chlorophenyl)amino]ethyl (2E)-3-phenylprop-2-enoate	O=C(/C=C/c1ccccc1)OCCN(C1=NS(=O)(=O)c2c1cccc2)c1ccccc1Cl
260	ST019600	3-(2-1,2,3,4-tetrahydroisoquinolylcarbonyl)bicyclo[2.2.1]hept-5-ene-2-carboxylic acid	OC(=O)C1C2C=CC(C1C(=O)N1CCc3c(C1)cccc3)C2
261	ST019653	1,4-dimethylhydroquinolin-2-one	Cc1cc(=O)n(c2c1cccc2)C
262	ST019686	4-(2H-benzo[3,4-d]1,3-dioxolan-5-ylmethylene)-3-(3,4-dimethylphenyl)isoxazol-5-one	O=C1ON=C(/C/1=C/c1ccc2c(c1)OCO2)c1ccc(c(c1)C)C
263	ST019691	3-(4-butoxyphenyl)-4-(phenylmethylene)isoxazol-5-one	CCCCOc1ccc(cc1)C1=NOC(=O)/C/1=C\c1ccccc1
264	ST019694	3-(4-butoxyphenyl)-4-[(2-hydroxy-3-nitrophenyl)methylene]isoxazol-5-one	CCCCOc1ccc(cc1)C1=NOC(=O)/C/1=C\c1cccc(c1O)[N+](=O)[O-]
265	ST019695	3-(4-butoxyphenyl)-4-[(4-ethoxy-2-hydroxyphenyl)methylene]isoxazol-5-one	CCCCOc1ccc(cc1)C1=NOC(=O)/C/1=C\c1ccc(cc1O)OCC
266	ST019697	4-((2E)-3-phenylprop-2-enylidene)-3-(4-butoxyphenyl)isoxazol-5-one	CCCCOc1ccc(cc1)C1=NOC(=O)/C/1=C\C=C\c1ccccc1
267	ST019740	4-[(2-hydroxy-5-nitrophenyl)methylene]-3-(4-pentyloxyphenyl)isoxazol-5-one	CCCCCOc1ccc(cc1)C1=NOC(=O)/C/1=C\c1cc(ccc1O)[N+](=O)[O-]
268	ST019742	4-[(5-chloro-2-hydroxyphenyl)methylene]-3-(4-pentyloxyphenyl)isoxazol-5-one	CCCCCOc1ccc(cc1)C1=NOC(=O)/C/1=C\c1cc(Cl)ccc1O
269	ST019743	4-[(4-butoxyphenyl)methylene]-3-(4-pentyloxyphenyl)isoxazol-5-one	CCCCCOc1ccc(cc1)C1=NOC(=O)/C/1=C\c1ccc(cc1)OCCCC
270	ST019771	3-(3,4-dimethoxyphenyl)-4-[(2-hydroxy-3-nitrophenyl)methylene]isoxazol-5-one	COc1cc(ccc1OC)C1=NOC(=O)/C/1=C\c1cccc(c1O)[N+](=O)[O-]
271	ST019809	4-[(2,4-dichlorophenyl)methylene]-3-(3,4,5-trimethoxyphenyl)isoxazol-5-one	COc1cc(cc(c1OC)OC)C1=NOC(=O)/C/1=C\c1ccc(cc1Cl)Cl
272	ST019810	4-[(4-bromophenyl)methylene]-3-(3,4,5-trimethoxyphenyl)isoxazol-5-one	COc1cc(cc(c1OC)OC)C1=NOC(=O)/C/1=C\c1ccc(cc1)Br
273	ST019811	4-[(3-nitrophenyl)methylene]-3-(3,4,5-trimethoxyphenyl)isoxazol-5-one	COc1cc(cc(c1OC)OC)C1=NOC(=O)/C/1=C\c1cccc(c1)[N+](=O)[O-]
274	ST019823	4-[(3-methyl(2-thienyl))methylene]-3-(3,4,5-trimethoxyphenyl)isoxazol-5-one	COc1cc(cc(c1OC)OC)C1=NOC(=O)/C/1=C\c1sccc1C
275	ST020202	(3,4-dimethoxyphenyl)-N-cycloheptylcarboxamide	COc1cc(ccc1OC)C(=O)NC1CCCCCC1
276	ST020536	4-(2H-benzo[3,4-d]1,3-dioxolan-5-ylmethylene)-3-(4-bromophenyl)isoxazol-5-one	Brc1ccc(cc1)C1=NOC(=O)/C/1=C\c1ccc2c(c1)OCO2
277	ST020706	2-[(2-fluorophenyl)carbonylamino]acetic acid	OC(=O)CNC(=O)c1ccccc1F
278	ST020714	[(4-ethoxyphenyl)methylene]methane-1,1-dicarbonitrile	CCOc1ccc(cc1)C=C(C#N)C#N
279	ST020838	4-[(4-hydroxyphenyl)methylene]-3-phenylisoxazol-5-one	Oc1ccc(cc1)/C=C/1\C(=O)ON=C1c1ccccc1
280	ST021016	2-amino-3-(4-nitrophenyl)propanoic acid, chloride	OC(=O)C(Cc1ccc(cc1)[N+](=O)[O-])N.Cl
281	ST021061	2-{[(4-methylphenyl)sulfonyl]amino}-3-phenylpropanoic acid	OC(=O)C(NS(=O)(=O)c1ccc(cc1)C)Cc1ccccc1
282	ST021133	7-hydroxy-3-phenyl-8-(piperidylmethyl)chromen-4-one	Oc1ccc2c(c1CN1CCCCC1)occ(c2=O)c1ccccc1
283	ST021156	1-bromo-2-[(6-methyl-6-azabicyclo[4.4.0]dec-2-yl)methoxy]benzene, iodide	Brc1ccccc1OCC1CCC[N+]2(C1CCCC2)C.[I-]
284	ST021182	5-[(1-methylindol-3-yl)methylene]-1-(3-methylphenyl)-1,3-dihydropyrimidine-2,4,6-trione	Cc1cccc(c1)N1C(=O)NC(=O)/C(=C\c2cn(c3c2cccc3)C)/C1=O
285	ST021190	1-(4-bromophenyl)-5-(indol-3-ylmethylene)-1,3-dihydropyrimidine-2,4,6-trione	Brc1ccc(cc1)N1C(=O)NC(=O)/C(=C\c2c[nH]c3c2cccc3)/C1=O
286	ST022015	N-{(1E)-2-[4-(dimethylamino)phenyl]-1-azavinyl}-2-[(3,5-dioxo(2H,4H-1,2,4-triazin-6-yl))amino]acetamide	O=C(CNc1n[nH]c(=O)[nH]c1=O)N/N=C/c1ccc(cc1)N(C)C
287	ST022034	N-[(1E)-2-(2-ethoxyphenyl)-1-azavinyl]-2-[(3,5-dioxo(2H,4H-1,2,4-triazin-6-yl))amino]acetamide	CCOc1ccccc1/C=N/NC(=O)CNc1n[nH]c(=O)[nH]c1=O
288	ST022146	N-[(1E)-2-(2-hydroxynaphthyl)-1-azavinyl]-2-(3,5-dioxo(2H,4H-1,2,4-triazin-6-yl))acetamide	O=C(Cc1n[nH]c(=O)[nH]c1=O)N/N=C/c1c(O)ccc2c1cccc2
289	ST022345	N-((1E)-2-indol-3-yl-1-azavinyl)-3-[(3,5-dioxo(2H,4H-1,2,4-triazin-6-yl))amino]propanamide	O=C(N/N=C/c1c[nH]c2c1cccc2)CCNc1n[nH]c(=O)[nH]c1=O
290	ST022366	N-{(1E)-2-[3-methoxy-4-(phenylmethoxy)phenyl]-1-azavinyl}-3-[(3,5-dioxo(2H,4H-1,2,4-triazin-6-yl))amino]propanamide	COc1cc(/C=N/NC(=O)CCNc2n[nH]c(=O)[nH]c2=O)ccc1OCc1ccccc1
291	ST022376	N-((1E)-2-phenyl-1-azavinyl)-2-[(3,5-dioxo(2H,4H-1,2,4-triazin-6-yl))amino]propanamide	O=C(C(Nc1n[nH]c(=O)[nH]c1=O)C)N/N=C/c1ccccc1
292	ST022472	N-[(1E)-2-(3-nitrophenyl)-1-azavinyl]-2-(3,5-dioxo(2H,4H-1,2,4-triazin-6-yl))acetamide	O=C(Cc1n[nH]c(=O)[nH]c1=O)N/N=C/c1cccc(c1)[N+](=O)[O-]
293	ST022487	N-((1E)-2-(3-pyridyl)-1-azavinyl)-3-[(3,5-dioxo(2H,4H-1,2,4-triazin-6-yl))amino]propanamide	O=C(N/N=C/c1cccnc1)CCNc1n[nH]c(=O)[nH]c1=O
294	ST022497	N-((1E)-2-(4-pyridyl)-1-azavinyl)-2-[(3,5-dioxo(2H,4H-1,2,4-triazin-6-yl))amino]propanamide	O=C(C(Nc1n[nH]c(=O)[nH]c1=O)C)N/N=C/c1ccncc1
295	ST022505	N-[(1E)-2-(2-nitrophenyl)-1-azavinyl]-2-(3,5-dioxo(2H,4H-1,2,4-triazin-6-yl))acetamide	O=C(Cc1n[nH]c(=O)[nH]c1=O)N/N=C/c1ccccc1[N+](=O)[O-]
296	ST022512	N-{(1E)-2-[4-(dimethylamino)phenyl]-1-azavinyl}-2-(3,5-dioxo(2H,4H-1,2,4-triazin-6-yl))acetamide	O=C(Cc1n[nH]c(=O)[nH]c1=O)N/N=C/c1ccc(cc1)N(C)C
297	ST022518	N-[(1E)-2-(3-methylphenyl)-1-azavinyl]-2-[(3,5-dioxo(2H,4H-1,2,4-triazin-6-yl))amino]propanamide	O=C(C(Nc1n[nH]c(=O)[nH]c1=O)C)N/N=C/c1cccc(c1)C
298	ST022520	N-{(1E)-2-[4-(trifluoromethyl)phenyl]-1-azavinyl}-2-[(3,5-dioxo(2H,4H-1,2,4-triazin-6-yl))amino]acetamide	O=C(CNc1n[nH]c(=O)[nH]c1=O)N/N=C/c1ccc(cc1)C(F)(F)F
299	ST022533	N-[(1E)-2-(4-hydroxy-3-methoxyphenyl)-1-azavinyl]-2-[(3,5-dioxo(2H,4H-1,2,4-triazin-6-yl))amino]acetamide	COc1cc(/C=N/NC(=O)CNc2n[nH]c(=O)[nH]c2=O)ccc1O
300	ST022660	2H,3H-benzo[e]1,4-dioxan-6-yl[2-(4-chlorophenyl)quinazolin-4-yl]amine, chloride	Clc1ccc(cc1)c1nc(Nc2ccc3c(c2)OCCO3)c2c(n1)cccc2.Cl
301	ST022689	4-methyl-9-(4-methylphenyl)-8H,10H-chromeno[8,7-e]1,3-oxazaperhydroin-2-one	Cc1ccc(cc1)N1COc2c(C1)c1oc(=O)cc(c1cc2)C
302	ST023393	3-imidazol-5-yl-2-[(4-methoxyphenyl)carbonylamino]propanoic acid	COc1ccc(cc1)C(=O)NC(C(=O)O)Cc1cnc[nH]1
303	ST023394	2-[2-(4-methylphenoxy)acetylamino]-3-phenylpropanoic acid	O=C(NC(C(=O)O)Cc1ccccc1)COc1ccc(cc1)C
304	ST023411	3-methyl-2-[(3,4,5-trimethoxyphenyl)carbonylamino]butanoic acid	COc1cc(cc(c1OC)OC)C(=O)NC(C(=O)O)C(C)C
305	ST023485	2-aminohexanedioic acid	OC(=O)CCCC(C(=O)O)N
306	ST023486		NC(C(=O)N)CC(C)C.Cl
307	ST023895	2-(carboxycarbonyl)benzoic acid	OC(=O)C(=O)c1ccccc1C(=O)O
308	ST023898	8-[(2,6-dimethylmorpholin-4-yl)methyl]-7-hydroxy-3-(2-methoxyphenyl)-2-(trifluoromethyl)chromen-4-one	COc1ccccc1c1c(=O)c2ccc(c(c2oc1C(F)(F)F)CN1CC(C)OC(C1)C)O
309	ST023941	N-{(1E)-2-[1-(2-fluorophenyl)-2,5-dimethylpyrrol-3-yl]-1-azavinyl}[4-(2-1,2,3, 4-tetrahydroisoquinolylmethyl)phenyl]carboxamide	O=C(c1ccc(cc1)CN1CCc2c(C1)cccc2)N/N=C/c1cc(n(c1C)c1ccccc1F)C
310	ST023988	(2Z)-3-(1-acetylindol-3-yl)-2-acetyloxyprop-2-enoic acid	CC(=O)O/C(=C\c1cn(c2c1cccc2)C(=O)C)/C(=O)O
311	ST023990	2-(2-furylcarbonylamino)-3-indol-3-ylpropanoic acid	OC(=O)C(Cc1c[nH]c2c1cccc2)NC(=O)c1ccco1
312	ST024009	3-[(1E)-1-methyl-3-(2-oxo(1H-benzo[d]azolin-3-ylidene))-2,3-diazaprop-1-enyl]- 4-hydroxy-1-phenylhydroquinolin-2-one	O=C1Nc2c(/C/1=N\N=C(\c1c(O)c3ccccc3n(c1=O)c1ccccc1)/C)cccc2
313	ST024059	6-acetyloxy-3-(2,4-dioxo(1,3-dihydropyrimidinyl))-7-oxo-4,8-dioxabicyclo[3.3.0 ]oct-2-yl acetate	CC(=O)OC1C2OC(=O)C(C2OC1n1ccc(=O)[nH]c1=O)OC(=O)C
314	ST024082	4-(2-bromophenylcarbonyloxy)-5-[(2-bromophenylcarbonyloxy)methyl]-2-[6-(phenylcarbonylamino)purin-9-yl]oxolan-3-yl 2-bromobenzoate	O=C(c1ccccc1Br)OC1C(OC(=O)c2ccccc2Br)C(OC1n1cnc2c1ncnc2NC(=O)c1ccccc1)COC(=O)c1ccccc1Br
315	ST024083	4-(2,4-dichlorophenylcarbonyloxy)-5-[(2,4-dichlorophenylcarbonyloxy)methyl]-2- [6-(phenylcarbonylamino)purin-9-yl]oxolan-3-yl 2,4-dichlorobenzoate	Clc1ccc(c(c1)Cl)C(=O)OC1C(OC(=O)c2ccc(cc2Cl)Cl)C(OC1n1cnc2c1ncnc2NC(=O)c1ccccc1)COC(=O)c1ccc(cc1Cl)Cl
316	ST024086	N-{9-[3,4-dihydroxy-5-(hydroxymethyl)oxolan-2-yl]-6-oxohydropurin-2-yl}-2-(1,3 -dioxobenzo[c]azolidin-2-yl)-3-phenylpropanamide	OCC1OC(C(C1O)O)n1cnc2c1nc(NC(=O)C(N1C(=O)c3c(C1=O)cccc3)Cc1ccccc1)[nH]c2=O
317	ST024093	(3-{[2-(4-chlorophenyl)quinazolin-4-yl]amino}propyl)dimethylamine	CN(CCCNc1nc(nc2c1cccc2)c1ccc(cc1)Cl)C
318	ST024094	(3-{[2-(4-chlorophenyl)quinazolin-4-yl]amino}propyl)diethylamine	CCN(CCCNc1nc(nc2c1cccc2)c1ccc(cc1)Cl)CC
319	ST024097	4-({2-[4-(tert-butyl)phenyl]quinazolin-4-yl}amino)benzoic acid, chloride	OC(=O)c1ccc(cc1)Nc1nc(nc2c1cccc2)c1ccc(cc1)C(C)(C)C.Cl
320	ST024144	2-(acetylamino)-3-methylpentanoic acid	CCC(C(C(=O)O)NC(=O)C)C
321	ST024291	methyl 2-[(2,4-dichlorophenyl)carbonylamino]acetate	COC(=O)CNC(=O)c1ccc(cc1Cl)Cl
322	ST024321	2-amino-4-(3-bromophenyl)-5-oxo-4H-pyrano[3,2-c]chromene-3-carbonitrile	N#CC1=C(N)Oc2c(C1c1cccc(c1)Br)c(=O)oc1c2cccc1
323	ST024425	methylethyl 6-(3-bromo-4-hydroxy-5-methoxyphenyl)-3-ethyl-4-methyl-2-oxo-1,3,6 -trihydropyrimidine-5-carboxylate	CCN1C(=O)NC(C(=C1C)C(=O)OC(C)C)c1cc(Br)c(c(c1)OC)O
324	ST024453	3-(4-methoxyphenyl)-11-(4-pyridyl)-2,3,4-trihydro-5H,10H,11H-benzo[b]benzo[2,1 -f]1,4-diazepin-1-one	COc1ccc(cc1)C1CC(=O)C2=C(C1)Nc1ccccc1NC2c1ccncc1
325	ST024514	11-(6-chloro-2-fluorophenyl)-3-(4-methoxyphenyl)-2,3,4-trihydro-5H,10H,11H-ben zo[b]benzo[2,1-f]1,4-diazepin-1-one	COc1ccc(cc1)C1CC(=O)C2=C(C1)Nc1ccccc1NC2c1c(F)cccc1Cl
326	ST024526	3-(4-chlorophenyl)-11-[2-(methylethoxy)phenyl]-2,3,4-trihydro-5H,10H,11H-benzo[b]benzo[2,1-f]1,4-diazepin-1-one	CC(Oc1ccccc1C1Nc2ccccc2NC2=C1C(=O)CC(C2)c1ccc(cc1)Cl)C
327	ST024529	methyl 4-(6-bromo-2-oxo-1,3,4-trihydrobenzo[h]quinolin-4-yl)benzoate	COC(=O)c1ccc(cc1)C1CC(=O)Nc2c1cc(Br)c1c2cccc1
328	ST024545	ethyl 5-{N-[2-chloro-5-(trifluoromethyl)phenyl]carbamoyl}-4-methyl-2-[(3,4,5-trimethoxyphenyl)carbonylamino]thiophene-3-carboxylate	CCOC(=O)c1c(NC(=O)c2cc(OC)c(c(c2)OC)OC)sc(c1C)C(=O)Nc1cc(ccc1Cl)C(F)(F)F
329	ST024567	3-(3,4-dimethoxyphenyl)-11-(3-bromo-4-hydroxy-5-methoxyphenyl)-2,3,4-trihydro-5H,10H,11H-benzo[b]benzo[2,1-f]1,4-diazepin-1-one	COc1cc(ccc1OC)C1CC(=O)C2=C(C1)Nc1ccccc1NC2c1cc(Br)c(c(c1)OC)O
330	ST024574	methyl 7-(3,4-dimethoxyphenyl)-2-methyl-5-oxo-4-(3,4,5-trimethoxyphenyl)-1,4,6 ,7,8-pentahydroquinoline-3-carboxylate	COC(=O)C1=C(C)NC2=C(C1c1cc(OC)c(c(c1)OC)OC)C(=O)CC(C2)c1ccc(c(c1)OC)OC
331	ST024596	5-[1-methyl-1-benzylpyrrolidin-2-yl]-2-pyridylamine, iodide	Nc1ccc(cn1)C1CCC[N+]1(C)Cc1ccccc1.[I-]
332	ST024605	3-(4,5-diphenylimidazol-2-yl)-6-methylchromen-4-one	Cc1ccc2c(c1)c(=O)c(co2)c1nc(c([nH]1)c1ccccc1)c1ccccc1
333	ST024616	6-chloro-3-phenyl-4-(1-phenylpyrazol-4-yl)chromen-2-one	Clc1ccc2c(c1)c(c1cnn(c1)c1ccccc1)c(c(=O)o2)c1ccccc1
334	ST024723	ethyl 4-((1S,2S,7S,11S,16S,5R,9R,10R,14R,15R)-5,9,16-trihydroxy-2,15-dimethyltetracyclo[8.7.0.0<2,7>.0<11,15>]heptadec-14-yl)pentanoate	CCOC(=O)CC[C@H]([C@H]1CC[C@@H]2[C@]1(C)[C@@H](O)C[C@H]1[C@H]2[C@H](O)C[C@H]2[C@]1(C)CC[C@H](C2)O)C
335	ST024725	ethyl 4-((1S,2S,11S,16S,5R,7R,10R,14R,15R)-5,16-dihydroxy-2,15-dimethyltetracyclo[8.7.0.0<2,7>.0<11,15>]heptadec-14-yl)pentanoate	CCOC(=O)CC[C@H]([C@H]1CC[C@@H]2[C@]1(C)[C@@H](O)C[C@H]1[C@H]2CC[C@H]2[C@]1(C)CC[C@H](C2)O)C
336	ST024735	1-(3-hydroxyphenyl)-2-(methylamino)ethan-1-ol	CNCC(c1cccc(c1)O)O
337	ST024746	(1S,2S,19S,12R)-12,19-difluoro-11-hydroxy-8-(2-hydroxyacetyl)-6,6,9,13-tetramethyl-5,7-dioxapentacyclo[10.8.0.0<2,9>.0<4,8>.0<13,18>]icosa-14,17-dien-16-one	OCC(=O)C12OC(OC1C[C@@H]1C2(C)CC(O)[C@]2([C@H]1C[C@@H](C1=CC(=O)C=CC21C)F)F)(C)C
338	ST024767		[Na]OS(=O)(=O)c1cccc(c1)C(=O)OCC(=O)[C@@]1(O)[C@H](C)CC2[C@]1(C)C[C@H](O)[C@]1(C2CCC2=CC(=O)C=C[C@]12C)F
339	ST024776	(2S,5R,6R)-3,3-dimethyl-7-oxo-6-(2-phenylacetylamino)-4-thia-1-azabicyclo[3.2. 0]heptane-2-carboxylic acid, {2-[(4-aminophenyl)methoxy]ethyl}diethylamine, hydrate	O=C(N[C@@H]1C(=O)N2[C@@H]1SC([C@@H]2C(=O)O)(C)C)Cc1ccccc1.CCN(CCOCc1ccc(cc1)N)CC.O
340	ST024782	(7S,11S,13S,18S,12R,14R,15R,16R)-2,15,17,27,29-pentahydroxy-11,12-dimethoxy-7, 14,16,18,22-pentamethyl-26-[2-(4-methylpiperazinyl)-2-azavinyl]-6,23-dioxo-8,3 0-dioxa-24-azatetracyclo[23.3.1.1<4,7>.0<5,28>]triaconta-1(29),2,4,9,19,21,25, 27-octaen-13-ylac	CO[C@H]1/C=C/O[C@@]2(C)Oc3c(C2=O)c2c(O)c(/C=N\N4CCN(CC4)C)c(c(c2c(c3)O)O)NC(=O)/C(=C\C=C\[C@@H](C([C@H]([C@H]([C@H]([C@@H]([C@H]1OC)OC(=O)C)C)O)C)O)C)/C
341	ST024784	2-[1-(bromomethyl)vinyl]-8,9-dimethoxy-1,2-dihydrochromano[3,4-b]furano[2,3-h]chroman-6-one	BrCC(=C)C1Oc2c(C1)c1OC3COc4c(C3C(=O)c1cc2)cc(c(c4)OC)OC
342	ST024793	2-(2-methoxyphenyl)-4-oxochromen-3-yl thiophene-2-carboxylate	COc1ccccc1c1oc2ccccc2c(=O)c1OC(=O)c1cccs1
343	ST024948	2-amino-3-(4-fluorophenyl)propanoic acid	NC(C(=O)O)Cc1ccc(cc1)F
344	ST024949	2-amino-3-(3-fluorophenyl)propanoic acid	OC(=O)C(Cc1cccc(c1)F)N
345	ST024950	2-amino-3-(2-fluorophenyl)propanoic acid	OC(=O)C(Cc1ccccc1F)N
346	ST025067	8-{[(1Z)-2-(4-bromo-3-nitrophenyl)-1-azavinyl]amino}-2-amino-9-[3,4-dihydroxy- 5-(hydroxymethyl)oxolan-2-yl]hydropurin-6-one	OCC1OC(C(C1O)O)n1c(N/N=C\c2ccc(c(c2)[N+](=O)[O-])Br)nc2c1nc(N)[nH]c2=O
347	ST025090	2-(5-iodo-2,4-dioxo(1,3-dihydropyrimidinyl))-4-(4-methylphenylcarbonyloxy)-5-[(4-methylphenylcarbonyloxy)methyl]oxolan-3-yl acetate	Cc1ccc(cc1)C(=O)OCC1OC(C(C1OC(=O)c1ccc(cc1)C)OC(=O)C)n1cc(I)c(=O)[nH]c1=O
348	ST025103	8-({2-[4-(tert-butyl)phenoxy]ethyl}amino)-1,3,7-trimethyl-1,3,7-trihydropurine -2,6-dione	Cn1c(NCCOc2ccc(cc2)C(C)(C)C)nc2c1c(=O)n(c(=O)n2C)C
349	ST025230	methyl (2S)-2-amino-5-{[imino(nitroamino)methyl]amino}pentanoate, chloride	COC(=O)C(CCCNC(=N)N[N+](=O)[O-])N.Cl
350	ST025236	2-(acetylamino)propanoic acid	CC(=O)NC(C(=O)O)C
351	ST025428		Cc1ccc(cc1)C(=O)CC(C(=O)O)NCc1ccccc1.Cl
352	ST025481	4,5,6-trimethoxy-7-[(1-phenyl(1,2,3,4-tetraazol-5-ylthio))methyl]-3-hydroisobenzofuran-1-one	COc1c(CSc2nnnn2c2ccccc2)c2C(=O)OCc2c(c1OC)OC
353	ST025534	N-{2-[(2-methylpiperidyl)carbonyl]phenyl}(2,3,4-trimethoxyphenyl)carboxamide	COc1ccc(c(c1OC)OC)C(=O)Nc1ccccc1C(=O)N1CCCCC1C
354	ST025539	ethyl 1-[2-(2-chlorophenoxy)ethyl]-5-hydroxy-2-methylindole-3-carboxylate	CCOC(=O)c1c(C)n(c2c1cc(O)cc2)CCOc1ccccc1Cl
355	ST025549	2,5-dioxoazolidinyl (2E)-3-phenylprop-2-enoate	O=C(ON1C(=O)CCC1=O)/C=C/c1ccccc1
356	ST025561	2-(3,5-dioxo-2H,4H-1,2,4-triazin-6-ylthio)ethyl hydroxysulfonate	O=c1[nH]c(=O)[nH]nc1SCCOS(=O)(=O)O
357	ST025581	2-[((1E)-1-methyl-3-oxobut-1-enyl)amino]propanoic acid	CC(=O)/C=C(/NC(C(=O)O)C)\C
358	ST025591	3-carbamoyl-2-[(2-nitrophenylthio)amino]propanoic acid	NC(=O)CC(C(=O)O)NSc1ccccc1[N+](=O)[O-]
359	ST025615	3-methyl-2-(quinazolin-4-ylamino)butanoic acid	CC(C(C(=O)O)Nc1ncnc2c1cccc2)C
360	ST025699	3-[(1E)-2-(2-hydroxy-2,2-diphenylacetylamino)-2-azavinyl]phenyl 2H-benzo[3,4-d]1,3-dioxolane-5-carboxylate	O=C(c1ccc2c(c1)OCO2)Oc1cccc(c1)/C=N/NC(=O)C(c1ccccc1)(c1ccccc1)O
361	ST026111	2-(4-methylphenyl)quinoline-4-carboxylic acid, 2-(4-methoxyphenyl)ethylamine	Cc1ccc(cc1)c1nc2ccccc2c(c1)C(=O)O.NCCc1ccc(cc1)OC
362	ST026255	(N-phenylcarbamoyl)methyl (2E)-3-phenylprop-2-enoate	O=C(/C=C/c1ccccc1)OCC(=O)Nc1ccccc1
363	ST026551	2-{[(4-methylphenyl)sulfonyl]amino}-4-methylthiobutanoic acid	CSCCC(C(=O)O)NS(=O)(=O)c1ccc(cc1)C
364	ST026815	(2Z)-2-cyano-3-(4-hydroxy-3-methoxyphenyl)-N-(4-hydroxyphenyl)prop-2-enamide	N#C/C(=C/c1ccc(c(c1)OC)O)/C(=O)Nc1ccc(cc1)O
365	ST026921	1-({4,6-bis[(2-hydroxy-4-nitrophenyl)amino](1,3,5-triazin-2-yl)}amino)-4-[(4-methoxyphenyl)methylene]-2-phenyl-1,3-diazolin-5-one	COc1ccc(cc1)/C=C\1/N=C(N(C1=O)Nc1nc(nc(n1)Nc1ccc(cc1O)[N+](=O)[O-])Nc1ccc(cc1O)[N+](=O)[O-])c1ccccc1
366	ST026922	1-({4,6-bis[(2-hydroxy-4-nitrophenyl)amino](1,3,5-triazin-2-yl)}amino)-4-[(4-hydroxyphenyl)methylene]-2-phenyl-1,3-diazolin-5-one	Oc1ccc(cc1)/C=C\1/N=C(N(C1=O)Nc1nc(nc(n1)Nc1ccc(cc1O)[N+](=O)[O-])Nc1ccc(cc1O)[N+](=O)[O-])c1ccccc1
367	ST026946	N-[4-(acetylamino)-2-({3,4-dihydroxy-6-(hydroxymethyl)-5-[3,4,5-trihydroxy-6-(hydroxymethyl)(2H-3,4,5,6-tetrahydropyran-2-yloxy)](2H-3,4,5,6-tetrahydropyran-2-yl)}amino)phenyl]acetamide	OCC1OC(Nc2cc(ccc2NC(=O)C)NC(=O)C)C(C(C1OC1OC(CO)C(C(C1O)O)O)O)O
368	ST027058	4-chlorophenylthio 3,4,5-trimethoxyphenyl ketone	COc1cc(cc(c1OC)OC)C(=O)Sc1ccc(cc1)Cl
369	ST027168	N-[(6-bromo-2-oxochromen-3-yl)carbonylamino]-2-(3-chlorophenoxy)acetamide	O=C(NNC(=O)c1cc2cc(Br)ccc2oc1=O)COc1cccc(c1)Cl
370	ST027326	2-chloro-3-{[1-benzyl(4-piperidyl)]amino}naphthalene-1,4-dione	ClC1=C(NC2CCN(CC2)Cc2ccccc2)C(=O)c2c(C1=O)cccc2
371	ST027385	2H,3H-benzo[e]1,4-dioxin-6-yl-N-[2-methyl-5-(6-methylbenzoxazol-2-yl)phenyl]carboxamide	Cc1ccc2c(c1)oc(n2)c1ccc(c(c1)NC(=O)c1ccc2c(c1)OCCO2)C
372	ST027388	3-(3,4-dichlorophenyl)-2-(purin-6-ylthiomethyl)-3-hydroquinazolin-4-one	Clc1ccc(cc1Cl)n1c(CSc2ncnc3c2nc[nH]3)nc2c(c1=O)cccc2
373	ST027415	(2-methylphenyl){2-[(2-methylphenyl)amino]quinazolin-4-yl}amine	Cc1ccccc1Nc1nc(Nc2ccccc2C)c2c(n1)cccc2
374	ST027493	8-[(2-hydroxy-2-phenylethyl)amino]-1,3,7-trimethyl-1,3,7-trihydropurine-2,6-di one	OC(c1ccccc1)CNc1nc2c(n1C)c(=O)n(c(=O)n2C)C
375	ST027509	(2E)-3-{1-[2-(2,5-dimethylphenoxy)ethyl]indol-3-yl}-2-(2-1,2,3,4-tetrahydroisoquinolylcarbonyl)prop-2-enenitrile	N#C/C(=C\c1cn(c2c1cccc2)CCOc1cc(C)ccc1C)/C(=O)N1CCc2c(C1)cccc2
376	ST027530	N-[4-(5,7-dichlorobenzoxazol-2-yl)phenyl](3,4-dimethoxyphenyl)carboxamide	COc1cc(ccc1OC)C(=O)Nc1ccc(cc1)c1nc2c(o1)c(Cl)cc(c2)Cl
377	ST027561	2-{1-[(4-chlorophenyl)carbonyl]-5-methoxy-2-methylindol-3-yl}-N-[(4-methoxyphenyl)methyl]acetamide	COc1ccc2c(c1)c(CC(=O)NCc1ccc(cc1)OC)c(n2C(=O)c1ccc(cc1)Cl)C
378	ST027719	5-[(3,4-dimethoxyphenyl)methyl]-1-prop-2-enyl-1,3,5-trihydropyrimidine-2,4,6-trione	C=CCN1C(=O)NC(=O)C(C1=O)Cc1ccc(c(c1)OC)OC
379	ST028394	N-[(1E)-2-(2-ethoxynaphthyl)-1-azavinyl]-2-[5-methyl-2-(methylethyl)phenoxy]acetamide	CCOc1ccc2c(c1/C=N/NC(=O)COc1cc(C)ccc1C(C)C)cccc2
380	ST028455	4-methyl-1-(2-purin-6-ylthioethoxy)benzene	Cc1ccc(cc1)OCCSc1ncnc2c1nc[nH]2
381	ST028624	1,2,3,4-tetrahydroisoquinolinecarboxylic acid	OC(=O)C1NCCc2c1cccc2
382	ST028626	3-(1,1-dimethylpyrrolidin-2-yl)-5-bromo-2-pyridylamine, iodide	Brc1cnc(c(c1)C1CCC[N+]1(C)C)N.[I-]
383	ST028644	6-amino-5-fluoro-3-hydropyrimidin-2-one	Nc1nc(=O)[nH]cc1F
384	ST028708	2-(3,4-dichlorophenyl)(4-quinolyl) 2-1,2,3,4-tetrahydroisoquinolyl ketone	O=C(c1cc(nc2c1cccc2)c1ccc(c(c1)Cl)Cl)N1CCc2c(C1)cccc2
385	ST028777	3,9-diacetyloxy-6-oxobenzo[3,4-d]chromeno[4,3-b]furan-8-yl acetate	CC(=O)Oc1ccc2c(c1)oc(=O)c1c2oc2c1cc(c(c2)OC(=O)C)OC(=O)C
386	ST028823	6-hydroxy-5-{[6-hydroxy-1-(4-methylpentyl)-2,4-dioxo(1,3-dihydropyrimidin-5-yl )]-2-pyridylmethyl}-1-(4-methylpentyl)-1,3-dihydropyrimidine-2,4-dione	CC(CCCn1c(=O)[nH]c(=O)c(c1O)C(c1c(=O)[nH]c(=O)n(c1O)CCCC(C)C)c1ccccn1)C
387	ST029018		CC(CC(n1c(=O)c2cccc3c2c(c1=O)ccc3)C(=O)O)C
388	ST029234	N-(2,4-dichlorophenyl)tricyclo[5.2.1.0<4,8>]dec-5-ylcarboxamide	Clc1ccc(c(c1)Cl)NC(=O)C1CC2C3C1CCC(C2)C3
389	ST029446	(2S)-2-[(fluoren-9-ylmethoxy)carbonylamino]-3-[N-(triphenylmethyl)carbamoyl]propanoic acid	O=C(N[C@H](C(=O)O)CC(=O)NC(c1ccccc1)(c1ccccc1)c1ccccc1)OCC1c2ccccc2c2c1cccc2
390	ST029463	2H,3H-benzo[3,4-e]1,4-dioxin-6-yl-N-[2-(2-chlorophenyl)benzoxazol-5-yl]carboxamide	O=C(c1ccc2c(c1)OCCO2)Nc1ccc2c(c1)nc(o2)c1ccccc1Cl
391	ST029579	(3,5-dimethoxyphenyl)-N-[2-(2-chlorophenyl)benzoxazol-5-yl]carboxamide	COc1cc(OC)cc(c1)C(=O)Nc1ccc2c(c1)nc(o2)c1ccccc1Cl
392	ST029634	N-benzothiazol-2-yl-2-(1,3-dimethyl-2,6-dioxo(1,3,7-trihydropurin-7-yl))acetamide	O=C(Cn1cnc2c1c(=O)n(C)c(=O)n2C)Nc1nc2c(s1)cccc2
393	ST029675	2-((1E)-2-{6-[(1E)-2-(2-hydroxy-3-methoxyphenyl)-1-azavinyl]acridin-3-yl}-2-az avinyl)-6-methoxyphenol	COc1cccc(c1O)/C=N/c1ccc2c(c1)nc1c(c2)ccc(c1)/N=C/c1cccc(c1O)OC
394	ST029711	(3,4-dimethoxyphenyl)-N-[4-(phenylmethoxy)phenyl]carboxamide	COc1cc(ccc1OC)C(=O)Nc1ccc(cc1)OCc1ccccc1
395	ST029713	N-(4-chloro-2,5-dimethoxyphenyl)(3,4,5-trimethoxyphenyl)carboxamide	COc1cc(Cl)c(cc1NC(=O)c1cc(OC)c(c(c1)OC)OC)OC
396	ST029810	1-acetyl-3-{[2-(ethylpropyl)quinazolin-4-yl]amino}benzene	CCC(c1nc(Nc2cccc(c2)C(=O)C)c2c(n1)cccc2)CC
397	ST029812	methyl 4-{[2-(ethylpropyl)quinazolin-4-yl]amino}benzoate	CCC(c1nc(Nc2ccc(cc2)C(=O)OC)c2c(n1)cccc2)CC
398	ST029852	3-(2-naphthyloxy)-4-oxochromen-7-yl 2-methylpropanoate	O=C(C(C)C)Oc1ccc2c(c1)occ(c2=O)Oc1ccc2c(c1)cccc2
399	ST029862	(6-bromoquinazolin-4-yl)(6-ethyl-2-methylphenyl)amine, chloride	CCc1cccc(c1Nc1ncnc2c1cc(Br)cc2)C.Cl
400	ST029877	2-{3-[4-(tert-butyl)phenoxy]-4-oxochromen-7-yloxy}-N-(4-methylphenyl)acetamide	O=C(Nc1ccc(cc1)C)COc1ccc2c(c1)occ(c2=O)Oc1ccc(cc1)C(C)(C)C
401	ST029879	(2-chlorophenyl)methyl 3,4,5-trimethoxybenzoate	COc1cc(cc(c1OC)OC)C(=O)OCc1ccccc1Cl
402	ST029892	(3-chloro-4-methylphenyl)[2-(ethylpropyl)quinazolin-4-yl]amine	CCC(c1nc(Nc2ccc(c(c2)Cl)C)c2c(n1)cccc2)CC
403	ST029917	butyl 2-(6-bromo-4-oxo-3-hydroquinazolin-3-yl)acetate	CCCCOC(=O)Cn1cnc2c(c1=O)cc(cc2)Br
404	ST029993	(3,4-dimethoxyphenyl)-N-[2-(3,5-dimethylphenoxy)ethyl]carboxamide	COc1cc(ccc1OC)C(=O)NCCOc1cc(C)cc(c1)C
405	ST030091	3-phenyl-2-[(3,4,5-trimethoxyphenyl)carbonylamino]propanoic acid	COc1cc(cc(c1OC)OC)C(=O)NC(C(=O)O)Cc1ccccc1
406	ST030149	4-((1E)-2-phenylvinyl)-2-methoxyphenyl propanoate	CCC(=O)Oc1ccc(cc1OC)/C=C/c1ccccc1
407	ST030406	4-((1Z)-2-{[4-(3-nitrophenyl)(1,3-thiazol-2-yl)]amino}-2-azavinyl)-2,6-dimethoxyphenol	COc1cc(/C=N\Nc2scc(n2)c2cccc(c2)[N+](=O)[O-])cc(c1O)OC
408	ST030492	[(1Z)-2-(3,4,5-trimethoxyphenyl)-1-azavinyl][4-(4-bromophenyl)(1,3-thiazol-2-yl)]amine	COc1cc(/C=N\Nc2scc(n2)c2ccc(cc2)Br)cc(c1OC)OC
409	ST030518	3-methylbutyl 2-{3-[4-(tert-butyl)phenoxy]-4-oxochromen-7-yloxy}acetate	CC(CCOC(=O)COc1ccc2c(c1)occ(c2=O)Oc1ccc(cc1)C(C)(C)C)C
410	ST030589	(3,4-dimethoxyphenyl)-N-(2-phenyl(2-hydrobenzotriazol-5-yl))carboxamide	COc1cc(ccc1OC)C(=O)Nc1ccc2c(c1)nn(n2)c1ccccc1
411	ST030874	4-(2H-benzo[3,4-d]1,3-dioxolan-5-ylmethylene)-3-phenylisoxazol-5-one	O=C1ON=C(/C/1=C/c1ccc2c(c1)OCO2)c1ccccc1
412	ST030885	2-[(2,4,6-trimethylphenyl)carbonylamino]acetic acid	O=C(c1c(C)cc(cc1C)C)NCC(=O)O
413	ST031151	methyl 4-[({[(1E)-2-(3,4,5-trimethoxyphenyl)-1-azavinyl]amino}thioxomethyl)amino]benzoate	COC(=O)c1ccc(cc1)NC(=S)N/N=C/c1cc(OC)c(c(c1)OC)OC
414	ST031276	N-[3-((1E)-3-{3-[(4-bromophenyl)carbonylamino]phenyl}-3-oxoprop-1-enyl)phenyl] (4-bromophenyl)carboxamide	Brc1ccc(cc1)C(=O)Nc1cccc(c1)/C=C/C(=O)c1cccc(c1)NC(=O)c1ccc(cc1)Br
415	ST031278	N-(3-{N-[4-((1E)-3-oxo-3-phenylprop-1-enyl)phenyl]carbamoyl}-5-(2,2-diphenylacetylamino)phenyl)-2,2-diphenylacetamide	O=C(c1cc(cc(c1)NC(=O)C(c1ccccc1)c1ccccc1)NC(=O)C(c1ccccc1)c1ccccc1)Nc1ccc(cc1)/C=C/C(=O)c1ccccc1
416	ST031283	N-[4-((1E)-3-oxo-3-phenylprop-1-enyl)phenyl][3,5-bis(1,3-dioxobenzo[c]azolidin -2-yl)phenyl]carboxamide	O=C(c1cc(cc(c1)N1C(=O)c2c(C1=O)cccc2)N1C(=O)c2c(C1=O)cccc2)Nc1ccc(cc1)/C=C/C(=O)c1ccccc1
417	ST031410	2,6-bis[4-((1E)-3-oxo-3-phenylprop-1-enyl)phenyl]-4-[(4-chlorophenyl)carbonyl] azolidino[3',4'-2,1]benzo[4,5-c]azoline-1,3,5,7-tetraone	Clc1ccc(cc1)C(=O)c1c2c(=O)n(c(=O)c2cc2c1c(=O)n(c2=O)c1ccc(cc1)/C=C/C(=O)c1ccccc1)c1ccc(cc1)/C=C/C(=O)c1ccccc1
418	ST031841	N-(2,6-dimethylphenyl)(3,4,5-triethoxyphenyl)carboxamide	CCOc1cc(cc(c1OCC)OCC)C(=O)Nc1c(C)cccc1C
419	ST031858	(3,4-diethoxyphenyl)-N-(4-bromophenyl)carboxamide	CCOc1cc(ccc1OCC)C(=O)Nc1ccc(cc1)Br
420	ST032067	(2S,3S,14S,13R)-3-[(4-methoxyphenyl)carbonyl]-17,19-dioxa-4-azapentacyclo[14.2 .1.0<2,14>.0<4,13>.0<5,10>]nonadeca-5(10),6,8,11-tetraen-15-one	COc1ccc(cc1)C(=O)[C@@H]1[C@H]2C3COC(O3)C(=O)[C@@H]2[C@@H]2N1c1ccccc1C=C2
421	ST032140	methyl 1-(2-methoxyethyl)-5-methyl-2-oxo-3-[(3,4,5-trimethoxyphenyl)methylene] azoline-4-carboxylate	COCCN1C(=C(/C(=C/c2cc(OC)c(c(c2)OC)OC)/C1=O)C(=O)OC)C
422	ST032169	7-amino-5-(2-fluorophenyl)-2,4-dioxo-1,3-dihydro-5H-pyrano[2,3-d]pyrimidine-6-carbonitrile	N#CC1=C(N)Oc2c(C1c1ccccc1F)c(=O)[nH]c(=O)[nH]2
423	ST032199	methyl 2-{2-[(2,4-dimethoxyphenyl)(phenylsulfonyl)amino]acetylamino} acetate	COC(=O)CNC(=O)CN(S(=O)(=O)c1ccccc1)c1ccc(cc1OC)OC
424	ST032221	2,6-dimethoxy-4-[(3-oxo(1,3-thiazolidino[3,2-a]benzimidazol-2-ylidene))methyl] phenylacetate	COc1cc(cc(c1OC(=O)C)OC)/C=c\1/sc2n(c1=O)c1c(n2)cccc1
425	ST032227	2-amino-5-oxo-4-(3,4,5-trimethoxyphenyl)-4H-pyrano[3,2-c]chromene-3-carbonitrile	N#CC1=C(N)Oc2c(C1c1cc(OC)c(c(c1)OC)OC)c(=O)oc1c2cccc1
426	ST032388	methylethyl 4-(2-bromo-3,4,5-trimethoxyphenyl)-2-methyl-6-oxo-1,4,5-trihydropyridine-3-carboxylate	COc1cc(C2CC(=O)NC(=C2C(=O)OC(C)C)C)c(c(c1OC)OC)Br
427	ST032423	2-amino-4-(5-ethoxy-4-hydroxy-3-nitrophenyl)-7,7-dimethyl-5-oxo-4H-6,7,8-trihydrochromene-3-carbonitrile	CCOc1cc(cc(c1O)[N+](=O)[O-])C1C(=C(N)OC2=C1C(=O)CC(C2)(C)C)C#N
428	ST032483	N-(3,4-dimethoxyphenyl)(3,4,5-triethoxyphenyl)carboxamide	CCOc1cc(cc(c1OCC)OCC)C(=O)Nc1ccc(c(c1)OC)OC
429	ST032713	pentyl 6-(3-chloro-4-hydroxy-5-methoxyphenyl)-3,4-dimethyl-2-oxo-1,3,6-trihydropyrimidine-5-carboxylate	CCCCCOC(=O)C1=C(C)N(C)C(=O)NC1c1cc(Cl)c(c(c1)OC)O
430	ST032792	8-[(2,6-dimethylpiperidyl)methyl]-7-hydroxy-4-phenylchromen-2-one	CC1CCCC(N1Cc1c(O)ccc2c1oc(=O)cc2c1ccccc1)C
431	ST033105	N-((1E)-2-{4-methoxy-3-[(3-nitro(1,2,4-triazolyl))methyl]phenyl}-1-azavinyl)(3 ,4,5-trihydroxyphenyl)carboxamide	COc1ccc(cc1Cn1cnc(n1)[N+](=O)[O-])/C=N/NC(=O)c1cc(O)c(c(c1)O)O
432	ST033161	N-[(1E)-2-(3,4,5-trimethoxyphenyl)-1-azavinyl]{1-(4-amino(1,2,5-oxadiazol-3-yl ))-4-[(diethylamino)methyl](1,2,3-triazol-5-yl)}carboxamide	CCN(Cc1nnn(c1C(=O)N/N=C/c1cc(OC)c(c(c1)OC)OC)c1nonc1N)CC
433	ST033261	(3,4-dimethoxyphenyl)-N-[4-(cyanomethyl)phenyl]carboxamide	N#CCc1ccc(cc1)NC(=O)c1ccc(c(c1)OC)OC
434	ST033513	phenylmethyl 1-[4-(4-fluorophenyl)-1,3-thiazol-2-yl]pyrrolidine-2-carboxylate	O=C(C1CCCN1c1scc(n1)c1ccc(cc1)F)OCc1ccccc1
435	ST033568	N-((1E)-2-(3-pyridyl)-1-azavinyl)-2-[4-phenyl-5-(3,4,5-trimethoxyphenyl)(1,2,4 -triazol-3-ylthio)]acetamide	COc1cc(cc(c1OC)OC)c1nnc(n1c1ccccc1)SCC(=O)N/N=C/c1cccnc1
436	ST033644	[2-(4,11-diiodopentacyclo[6.3.0.0<2,6>.0<3,10>.0<5,9>]undec-3-yl)ethyl]nitrooxy	[O-][N+](=O)OCCC12C(I)C3C4C1C1C(C2C3C1C4)I
437	ST033653	(6-methyl-6-azabicyclo[4.4.0]dec-2-yl)methyl 2-methoxyacetate, iodide	COCC(=O)OCC1CCC[N+]2(C1CCCC2)C.[I-]
438	ST034022	N'-[(4-methoxyphenyl)methyl]-N-(4-pentyloxyphenyl)ethane-1,2-diamide	CCCCCOc1ccc(cc1)NC(=O)C(=O)NCc1ccc(cc1)OC
439	ST034078	N-phenyl{2-[(3,4,5-trimethoxyphenyl)carbonylamino]phenyl}carboxamide	COc1cc(cc(c1OC)OC)C(=O)Nc1ccccc1C(=O)Nc1ccccc1
440	ST034244	3-benzimidazol-2-ylthio-6-chloro-4-phenylhydroquinolin-2-one	Clc1ccc2c(c1)c(c1ccccc1)c(c(=O)[nH]2)Sc1nc2c([nH]1)cccc2
441	ST034338	N-[(1E)-2-(4-hydroxy-3-methoxyphenyl)-1-azavinyl](2-aminophenyl)carboxamide	COc1cc(/C=N/NC(=O)c2ccccc2N)ccc1O
442	ST034726	(2E)-N-(3-acetylphenyl)-3-(3,4-dimethoxyphenyl)prop-2-enamide	COc1cc(/C=C/C(=O)Nc2cccc(c2)C(=O)C)ccc1OC
443	ST034727	(2E)-3-(3,4-dimethoxyphenyl)-N-naphthylprop-2-enamide	COc1cc(/C=C/C(=O)Nc2cccc3c2cccc3)ccc1OC
444	ST034730	methyl 4-[(2E)-3-(3,4-dimethoxyphenyl)prop-2-enoylamino]benzoate	COC(=O)c1ccc(cc1)NC(=O)/C=C/c1ccc(c(c1)OC)OC
445	ST034732	(2E)-3-(3,4-dimethoxyphenyl)-N-(4-methoxyphenyl)prop-2-enamide	COc1ccc(cc1)NC(=O)/C=C/c1ccc(c(c1)OC)OC
446	ST034733	(2E)-N-[4-(acetylamino)phenyl]-3-(3,4-dimethoxyphenyl)prop-2-enamide	COc1cc(/C=C/C(=O)Nc2ccc(cc2)NC(=O)C)ccc1OC
447	ST034735	(2E)-N-(4-acetylphenyl)-3-(3,4-dimethoxyphenyl)prop-2-enamide	COc1ccc(cc1OC)/C=C/C(=O)Nc1ccc(cc1)C(=O)C
448	ST035320	N-[(1E)-2-(9-ethylcarbazol-3-yl)-1-azavinyl](3,4,5-trimethoxyphenyl)carboxamide	COc1cc(cc(c1OC)OC)C(=O)N/N=C/c1ccc2c(c1)c1ccccc1n2CC
449	ST035419	5-{[(2-methyl-3-nitrophenyl)amino]azamethylene}-1,3-dihydropyrimidine-2,4,6-trione	O=C1NC(=O)C(=NNc2cccc(c2C)[N+](=O)[O-])C(=O)N1
450	ST035454	5-{[(2-hydroxy-5-nitrophenyl)amino]azamethylene}-1,3-dihydropyrimidine-2,4,6-trione	O=C1NC(=O)C(=NNc2cc(ccc2O)[N+](=O)[O-])C(=O)N1
451	ST035473	N-(3-cyanophenyl)(3,4,5-trimethoxyphenyl)carboxamide	COc1cc(cc(c1OC)OC)C(=O)Nc1cccc(c1)C#N
452	ST035612	(1S,3S)-5,7,8-tribromo-1,3-diprop-2-enyl-1,2,3,4-tetrahydroisoquinoline	C=CC[C@@H]1N[C@@H](CC=C)Cc2c1c(Br)c(cc2Br)Br
453	ST035691	(2E)-3-(3-chlorophenyl)-1-(4-phenylphenyl)prop-2-en-1-one	Clc1cccc(c1)/C=C/C(=O)c1ccc(cc1)c1ccccc1
454	ST035963	N-[(1E)-2-(4-{(1E)-2-[(3,5-dihydroxyphenyl)carbonylamino]-2-azavinyl}phenyl)-1-azavinyl](3,5-dihydroxyphenyl)carboxamide	O=C(c1cc(O)cc(c1)O)N/N=C/c1ccc(cc1)/C=N/NC(=O)c1cc(O)cc(c1)O
455	ST036586	5-{[(3-nitrophenyl)amino]azamethylene}-1,3-dihydropyrimidine-2,4,6-trione	O=C1NC(=O)C(=NNc2cccc(c2)[N+](=O)[O-])C(=O)N1
456	ST036601	5-{[(2-nitrophenyl)amino]azamethylene}-1,3-dihydropyrimidine-2,4,6-trione	O=C1NC(=O)C(=NNc2ccccc2[N+](=O)[O-])C(=O)N1
457	ST036717	3-methoxy-4-(methylethoxy)benzaldehyde	COc1cc(C=O)ccc1OC(C)C
458	ST037127	6-amino-3-phenyl-4-(3,4,5-trimethoxyphenyl)-4H-pyrano[2,3-c]pyrazole-5-carbonitrile	N#CC1=C(N)Oc2c(C1c1cc(OC)c(c(c1)OC)OC)c([nH]n2)c1ccccc1
459	ST037249	N-[4-(pyrrolidinylmethyl)phenyl](3,4,5-trimethoxyphenyl)carboxamide	COc1cc(cc(c1OC)OC)C(=O)Nc1ccc(cc1)CN1CCCC1
460	ST037252	ethyl 2-[2-(1,3,7-trimethyl-2,6-dioxo-1,3,7-trihydropurin-8-ylthio)benzimidazolyl]acetate	CCOC(=O)Cn1c(nc2c1cccc2)Sc1nc2c(n1C)c(=O)n(c(=O)n2C)C
461	ST037435	[4-(6,7-dimethoxy(1,2,3,4-tetrahydroisoquinolyl))phenyl]dimethylamine	COc1cc2c(cc1OC)CCNC2c1ccc(cc1)N(C)C
462	ST037589	N-[3,5-dimethyl-4-(2-morpholin-4-yl-2-oxoethoxy)phenyl](3,4,5-trimethoxyphenyl )carboxamide	COc1cc(cc(c1OC)OC)C(=O)Nc1cc(C)c(c(c1)C)OCC(=O)N1CCOCC1
463	ST037628	methyl 1-methylbeta-carboline-3-carboxylate	COC(=O)c1nc(C)c2c(c1)c1ccccc1[nH]2
464	ST037716	2-(acetylamino)-N-cyclopropyl-3-indol-3-ylpropanamide	CC(=O)NC(C(=O)NC1CC1)Cc1c[nH]c2c1cccc2
465	ST037730	methyl 1-[(4-fluorophenyl)methyl]-5-(methoxycarbonyl)-4-(3,4,5-trimethoxyphenyl)-1,4-dihydropyridine-3-carboxylate	COC(=O)C1=CN(C=C(C1c1cc(OC)c(c(c1)OC)OC)C(=O)OC)Cc1ccc(cc1)F
466	ST037733	methyl 5-(methoxycarbonyl)-1-benzyl-4-(3,4,5-trimethoxyphenyl)-1,4-dihydropyridine-3-carboxylate	COC(=O)C1=CN(Cc2ccccc2)C=C(C1c1cc(OC)c(c(c1)OC)OC)C(=O)OC
467	ST037793	methyl 1-[(4-chlorophenyl)methyl]-5-(methoxycarbonyl)-4-(3,4,5-trimethoxyphenyl)-1,4-dihydropyridine-3-carboxylate	COC(=O)C1=CN(C=C(C1c1cc(OC)c(c(c1)OC)OC)C(=O)OC)Cc1ccc(cc1)Cl
468	ST037807		Cc1cc(=O)n2c3c1cccc3CCC2
469	ST038122	ethyl 3-oxo-3-(3,4,5-trimethoxyphenyl)propanoate	CCOC(=O)CC(=O)c1cc(OC)c(c(c1)OC)OC
470	ST038325	2-(2,5-dimethoxyphenyl)-3-hydroxychromen-4-one	COc1ccc(cc1c1oc2ccccc2c(=O)c1O)OC
471	ST038459	methyl 3,4,5-trimethoxy-2-(methoxycarbonylamino)benzoate	COC(=O)Nc1c(cc(c(c1OC)OC)OC)C(=O)OC
472	ST038469	methyl 2-(2-amino-3-cyano-5,16-dioxospiro[4H-pyrano[3,2-c]chromene-4,3'-indoline]-15-yl)acetate	COC(=O)CN1c2ccccc2C2(C1=O)C(=C(N)Oc1c2c(=O)oc2c1cccc2)C#N
473	ST038535	7-(4-methoxyphenyl)-1,3-dimethyl-8-(2-pyridylmethyl)-1,3,5-trihydro-4-imidazolino[1,2-h]purine-2,4-dione	COc1ccc(cc1)c1cn2c(n1Cc1ccccn1)nc1c2c(=O)n(C)c(=O)n1C
474	ST038608	N-(3,4-dimethoxyphenyl)(2-bromo-3,4,5-trimethoxyphenyl)carboxamide	COc1ccc(cc1OC)NC(=O)c1cc(OC)c(c(c1Br)OC)OC
475	ST038639	N-(2-oxohydropyrimidin-4-yl)benzamide	O=c1[nH]ccc(n1)NC(=O)c1ccccc1
476	ST038647	2-{7-[(2-fluorophenyl)methyl]-1,3-dimethyl-2,6-dioxo(1,3,7-trihydropurin-8-ylthio)}-N-[4-(trifluoromethoxy)phenyl]acetamide	O=C(Nc1ccc(cc1)OC(F)(F)F)CSc1nc2c(n1Cc1ccccc1F)c(=O)n(c(=O)n2C)C
477	ST038694	3-adamantanyl-7,9-dimethyl-1-benzyl-5,7,9-trihydro-4H-1,2,4-triazino[4,3-h]purine-6,8-dione	Cn1c(=O)n(C)c(=O)c2c1nc1n2CC(=NN1Cc1ccccc1)C12CC3CC(C2)CC(C1)C3
478	ST038696	5-(3-nitro-2H-chromen-2-yl)-2H-benzo[d]1,3-dioxolane	[O-][N+](=O)C1=Cc2ccccc2OC1c1ccc2c(c1)OCO2
479	ST038702	N-[2-(2-methylindol-3-yl)ethyl](3,4,5-trimethoxyphenyl)carboxamide	COc1cc(cc(c1OC)OC)C(=O)NCCc1c(C)[nH]c2c1cccc2
480	ST038741	1-(2H-benzo[3,4-d]1,3-dioxolan-5-yl)-6-ethoxy-7-methoxy-1,2,3,4-tetrahydroisoquinoline	CCOc1cc2CCNC(c2cc1OC)c1ccc2c(c1)OCO2
481	ST038762	1-(2H-benzo[3,4-d]1,3-dioxolan-5-yl)-6,7-diethoxy-1,2,3,4-tetrahydroisoquinoline	CCOc1cc2c(cc1OCC)CCNC2c1ccc2c(c1)OCO2
482	ST038805	2-(4-methoxyphenyl)-N-[2-(2-methylindol-3-yl)ethyl]acetamide	COc1ccc(cc1)CC(=O)NCCc1c(C)[nH]c2c1cccc2
483	ST038806	2-(2,4-difluorophenoxy)-N-[2-(2-methylindol-3-yl)ethyl]acetamide	O=C(COc1ccc(cc1F)F)NCCc1c(C)[nH]c2c1cccc2
484	ST038808	(4-fluorophenyl)-N-[2-(5-methoxy-2-methylindol-3-yl)ethyl]carboxamide	COc1ccc2c(c1)c(CCNC(=O)c1ccc(cc1)F)c([nH]2)C
485	ST038809	N-[2-(5-methoxy-2-methylindol-3-yl)ethyl](4-methylphenyl)carboxamide	COc1ccc2c(c1)c(CCNC(=O)c1ccc(cc1)C)c([nH]2)C
486	ST038810	N-[2-(5-methoxy-2-methylindol-3-yl)ethyl](3,4,5-trimethoxyphenyl)carboxamide	COc1ccc2c(c1)c(CCNC(=O)c1cc(OC)c(c(c1)OC)OC)c([nH]2)C
487	ST038811	(3,4-dimethoxyphenyl)-N-[2-(5-methoxy-2-methylindol-3-yl)ethyl]carboxamide	COc1ccc2c(c1)c(CCNC(=O)c1ccc(c(c1)OC)OC)c([nH]2)C
488	ST038812	methyl 4-{N-[2-(5-methoxy-2-methylindol-3-yl)ethyl]carbamoyl}benzoate	COc1ccc2c(c1)c(CCNC(=O)c1ccc(cc1)C(=O)OC)c([nH]2)C
489	ST038877	2-[(3-fluorophenyl)carbonylamino]acetic acid	OC(=O)CNC(=O)c1cccc(c1)F
490	ST038990	6-amino-9-[2-(4-methylphenoxy)ethyl]purine-8-thiol	Cc1ccc(cc1)OCCn1c(S)nc2c1ncnc2N
491	ST039046	1-(1-methyl-1,2,3,4-tetrahydroisoquinolyl)cyclohexan-1-ol	OC1(CCCCC1)C1(C)NCCc2c1cccc2
492	ST039051	4-(6,7-diethoxy-1,2,3,4-tetrahydroisoquinolyl)benzoic acid	CCOc1cc2c(cc1OCC)CCNC2c1ccc(cc1)C(=O)O
493	ST039101	[4-(phenylcarbonyl)phenyl]-N-[(3,4,5-trimethoxyphenyl)methyl]carboxamide	COc1cc(CNC(=O)c2ccc(cc2)C(=O)c2ccccc2)cc(c1OC)OC
494	ST039113	5-({[2-(5-methoxy-2-methylindol-3-yl)ethyl]amino}sulfonyl)-6-methyl-1,3-dihydropyrimidine-2,4-dione	COc1ccc2c(c1)c(CCNS(=O)(=O)c1c(C)[nH]c(=O)[nH]c1=O)c([nH]2)C
495	ST039129	N-[2-(3,4-diethoxyphenyl)ethyl](2-oxochromen-3-yl)carboxamide	CCOc1cc(CCNC(=O)c2cc3ccccc3oc2=O)ccc1OCC
496	ST039132	1-(6,7-diethoxy(1,2,3,4-tetrahydroisoquinolyl))-2,4-dimethoxybenzene	CCOc1cc2c(cc1OCC)CCNC2c1ccc(cc1OC)OC
497	ST039147	3-adamantanyl-1-(2-hydroxyethyl)-7,9-dimethyl-5,7,9-trihydro-4H-1,2,4-triazino[4,3-h]purine-6,8-dione	OCCN1N=C(Cn2c1nc1c2c(=O)n(c(=O)n1C)C)C12CC3CC(C2)CC(C1)C3
498	ST039158	{2-[(4-methoxyphenyl)sulfonyl](3-1,2,3,4-tetrahydroisoquinolyl)}-N-benzylcarboxamide	COc1ccc(cc1)S(=O)(=O)N1Cc2ccccc2CC1C(=O)NCc1ccccc1
499	ST039199	N-[2-(3,4-diethoxyphenyl)ethyl](6-methoxy-2-oxochromen-3-yl)carboxamide	CCOc1cc(CCNC(=O)c2cc3cc(OC)ccc3oc2=O)ccc1OCC
500	ST039282	N-{2-[(6,7-dimethoxyisoquinolyl)methyl]-4,5-dimethoxyphenyl}(3,4,5-trimethoxyphenyl)carboxamide	COc1cc(NC(=O)c2cc(OC)c(c(c2)OC)OC)c(cc1OC)Cc1nccc2c1cc(OC)c(c2)OC
501	ST039367	7-adamantanyl-1,3-dimethyl-8-benzyl-1,3,5-trihydro-4-imidazolino[1,2-h]purine-2,4-dione	Cn1c(=O)n(C)c(=O)c2c1nc1n2cc(n1Cc1ccccc1)C12CC3CC(C2)CC(C1)C3
502	ST039370	7-adamantanyl-1,3-dimethyl-8-(2-pyridylmethyl)-1,3,5-trihydro-4-imidazolino[1, 2-h]purine-2,4-dione	Cn1c(=O)n(C)c(=O)c2c1nc1n2cc(n1Cc1ccccn1)C12CC3CC(C2)CC(C1)C3
503	ST039371	7-adamantanyl-8-[2-(3,4-diethoxyphenyl)ethyl]-1,3-dimethyl-1,3,5-trihydro-4-imidazolino[1,2-h]purine-2,4-dione	CCOc1cc(ccc1OCC)CCn1c2nc3c(n2cc1C12CC4CC(C2)CC(C1)C4)c(=O)n(c(=O)n3C)C
504	ST039378	8-[(4-amino-6-morpholin-4-yl(1,3,5-triazin-2-yl))methoxy]-1,3-dimethyl-7-[(4-methylphenyl)methyl]-1,3,7-trihydropurine-2,6-dione	Nc1nc(COc2nc3c(n2Cc2ccc(cc2)C)c(=O)n(c(=O)n3C)C)nc(n1)N1CCOCC1
505	ST039414	(2-ethoxyphenyl)-N-[2-(2-methylindol-3-yl)ethyl]carboxamide	CCOc1ccccc1C(=O)NCCc1c(C)[nH]c2c1cccc2
506	ST039480	3-[5-(2-(3-pyridyl)piperidyl)pent-3-ynyloxy]propanenitrile	N#CCCOCCC#CCN1CCCCC1c1cccnc1
507	ST039608	ethyl 3-[N-(3-acetylphenyl)carbamoyl]propanoate	CCOC(=O)CCC(=O)Nc1cccc(c1)C(=O)C
508	ST039659	ethyl 3-[N-(2-carbamoylphenyl)carbamoyl]propanoate	CCOC(=O)CCC(=O)Nc1ccccc1C(=O)N
509	ST039857	(2,3-dimethylindol-5-yl)methylamine	NCc1ccc2c(c1)c(C)c([nH]2)C
510	ST039880	2,2,5,8-tetramethyl-1,2,3,4-tetrahydropyridino[4,3-b]indole, iodide	Cc1ccc2c(c1)c1C[N+](C)(C)CCc1n2C.[I-]
511	ST039913	(2S)-2-[(tert-butoxy)carbonylamino]-3-[benzyloxycarbonyl]propanoic acid	O=C(C[C@@H](C(=O)O)NC(=O)OC(C)(C)C)OCc1ccccc1
512	ST040023	3-{N-[2-(4-methoxyphenyl)acetylamino]carbamoyl}propanoic acid	COc1ccc(cc1)CC(=O)NNC(=O)CCC(=O)O
513	ST040110	(3,4,5-trimethoxyphenyl)-N-{2-[(3,4,5-trimethoxyphenyl)carbonylamino]cyclohexyl}carboxamide	COc1cc(cc(c1OC)OC)C(=O)NC1CCCCC1NC(=O)c1cc(OC)c(c(c1)OC)OC
514	ST040237		OC(=O)C1NCc2c(C1)cccc2.Cl
515	ST040658	pyridine-2,6-dicarboxylic acid	OC(=O)c1cccc(n1)C(=O)O
516	ST040664	N-(3-hydroxypropyl)-N'-(3-hydroxypropyl)ethane-1,2-diamide	OCCCNC(=O)C(=O)NCCCO
517	ST040822	N-[(3,4,5-trimethoxyphenyl)carbonylamino]-N'-[(3,4,5-trimethoxyphenyl)carbonylamino]nonane-1,9-diamide	COc1cc(cc(c1OC)OC)C(=O)NNC(=O)CCCCCCCC(=O)NNC(=O)c1cc(OC)c(c(c1)OC)OC
518	ST040829	N-{1-methyl-2-[(3,4,5-trimethoxyphenyl)carbonylamino]ethyl}(3,4,5-trimethoxyphenyl)carboxamide	COc1c(OC)cc(cc1OC)C(=O)NCC(NC(=O)c1cc(OC)c(c(c1)OC)OC)C
519	ST040847	(3,4,5-trimethoxyphenyl)-N-{2-[(3,4,5-trimethoxyphenyl)carbonylamino]phenyl}carboxamide	COc1cc(cc(c1OC)OC)C(=O)Nc1ccccc1NC(=O)c1cc(OC)c(c(c1)OC)OC
520	ST041015	1-[(4S,2R,5R)-4-hydroxy-5-(hydroxymethyl)oxolan-2-yl]-5-iodo-1,3-dihydropyrimidine-2,4-dione	OC[C@H]1OC(C[C@@H]1O)n1cc(I)c(=O)[nH]c1=O
521	ST041612	(6E,10E)-2-hydroxy-2,6,10-trimethyl-12-(2-oxochromen-7-yloxy)dodeca-6,10-dien-3-one	C/C(=C\COc1ccc2c(c1)oc(=O)cc2)/CC/C=C(/CCC(=O)C(O)(C)C)\C
522	ST041789	N-[2-(7-ethyl-2-methylindol-3-yl)ethyl](2-methoxyphenyl)carboxamide	CCc1cccc2c1[nH]c(c2CCNC(=O)c1ccccc1OC)C
523	ST041792	2-(2,4-difluorophenoxy)-N-{2-[2-methyl-5-(phenylmethoxy)indol-3-yl]ethyl}acetamide	O=C(COc1ccc(cc1F)F)NCCc1c(C)[nH]c2c1cc(OCc1ccccc1)cc2
524	ST041796	N-[2-(4-fluoro-2,7-dimethylindol-3-yl)ethyl](2-methoxyphenyl)carboxamide	COc1ccccc1C(=O)NCCc1c(C)[nH]c2c1c(F)ccc2C
525	ST041880	(2Z)-2-[(4-bromophenyl)carbonylamino]-3-(4-methoxyphenyl)-N-[2-(2-methylindol-3-yl)ethyl]prop-2-enamide	COc1ccc(cc1)/C=C(/C(=O)NCCc1c(C)[nH]c2c1cccc2)\NC(=O)c1ccc(cc1)Br
526	ST041929	(2E)-3-indol-3-yl-2-(2-1,2,3,4-tetrahydroisoquinolylcarbonyl)prop-2-enenitrile	N#C/C(=C\c1c[nH]c2c1cccc2)/C(=O)N1CCc2c(C1)cccc2
527	ST041930	(2E)-3-[5-(3,4-dichlorophenyl)(2-furyl)]-2-(2-1,2,3,4-tetrahydroisoquinolylcarbonyl)prop-2-enenitrile	N#C/C(=C\c1ccc(o1)c1ccc(c(c1)Cl)Cl)/C(=O)N1CCc2c(C1)cccc2
528	ST041931	2-(3-cyanoindolyl)-N-(2-indol-3-ylethyl)acetamide	N#Cc1cn(c2c1cccc2)CC(=O)NCCc1c[nH]c2c1cccc2
529	ST042040	8-{[2-(4-chlorophenoxy)ethyl]amino}-1,3,7-trimethyl-1,3,7-trihydropurine-2,6-dione	Clc1ccc(cc1)OCCNc1nc2c(n1C)c(=O)n(c(=O)n2C)C
530	ST042161	4-methyl-2-({[2,4,6-tris(methylethyl)phenyl]sulfonyl}amino)pentanoic acid	CC(CC(C(=O)O)NS(=O)(=O)c1c(cc(cc1C(C)C)C(C)C)C(C)C)C
531	ST092788	1,2,5,8,15,19,19-heptamethyl-13,18-dioxopentacyclo[12.8.0.0<2,11>.0<5,10>.0<15 ,20>]docos-11-ene-8-carboxylic acid	O=C1C=C2C3CC(C)(CCC3(C)CCC2(C2(C1C1(C)CCC(=O)C(C1CC2)(C)C)C)C)C(=O)O
532	ST042165	6-iodo-3,4,5,3a,9b-pentahydrocyclopenta[1,2-c]quinoline-4-carboxylic acid	OC(=O)C1Nc2c(I)cccc2C2C1CC=C2
533	ST042372	ethyl 2-[(3-methylphenyl)carbonylamino]acetate	CCOC(=O)CNC(=O)c1cccc(c1)C
534	ST042674	methyl 2-[(4-chlorophenyl)carbonylamino]acetate	COC(=O)CNC(=O)c1ccc(cc1)Cl
535	ST042763	methyl 2-[(3-chlorophenyl)carbonylamino]acetate	COC(=O)CNC(=O)c1cccc(c1)Cl
536	ST042848	ethyl 2-(2-methylpropanoylamino)benzoate	CCOC(=O)c1ccccc1NC(=O)C(C)C
537	ST042942	methyl 2-[(3,4-dichlorophenyl)carbonylamino]acetate	COC(=O)CNC(=O)c1ccc(c(c1)Cl)Cl
538	ST042960	(3,4-dimethoxyphenyl)-N-(6-ethyl-2-methylphenyl)carboxamide	COc1ccc(cc1OC)C(=O)Nc1c(C)cccc1CC
539	ST042961	(3,4-dimethoxyphenyl)-N-[2-(methylethyl)phenyl]carboxamide	COc1cc(ccc1OC)C(=O)Nc1ccccc1C(C)C
540	ST042962	3,4-dimethoxyphenyl 4-(3-chlorophenyl)piperazinyl ketone	COc1cc(ccc1OC)C(=O)N1CCN(CC1)c1cccc(c1)Cl
541	ST042968	(3,4-dimethoxyphenyl)-N-ethyl-N-(2-methylphenyl)carboxamide	CCN(c1ccccc1C)C(=O)c1ccc(c(c1)OC)OC
542	ST042970	(3,4-dimethoxyphenyl)-N-benzylcarboxamide	COc1cc(ccc1OC)C(=O)NCc1ccccc1
543	ST042976	(3,4-dimethoxyphenyl)-N-[(4-methylphenyl)methyl]carboxamide	COc1cc(ccc1OC)C(=O)NCc1ccc(cc1)C
544	ST042983	(3,5-dimethoxyphenyl)-N-(3-chlorophenyl)carboxamide	COc1cc(OC)cc(c1)C(=O)Nc1cccc(c1)Cl
545	ST043059	methyl 2-[(3-methoxyphenyl)carbonylamino]benzoate	COc1cccc(c1)C(=O)Nc1ccccc1C(=O)OC
546	ST043061	ethyl 2-[(3-methoxyphenyl)carbonylamino]acetate	CCOC(=O)CNC(=O)c1cccc(c1)OC
547	ST043078	methyl 2-[(3-methoxyphenyl)carbonylamino]acetate	COC(=O)CNC(=O)c1cccc(c1)OC
548	ST043135	2-acetyl-1,2,3,4-tetrahydroisoquinoline	CC(=O)N1CCc2c(C1)cccc2
549	ST043173	(3,4-diethoxyphenyl)-N-(2-methoxyphenyl)carboxamide	CCOc1cc(ccc1OCC)C(=O)Nc1ccccc1OC
550	ST043180	2-(3,4-dimethoxyphenyl)-N-(2,4-dimethoxyphenyl)acetamide	COc1ccc(c(c1)OC)NC(=O)Cc1ccc(c(c1)OC)OC
551	ST043224	2H-benzo[3,4-d]1,3-dioxolen-5-yl-N-(3-methoxyphenyl)carboxamide	COc1cccc(c1)NC(=O)c1ccc2c(c1)OCO2
552	ST043226	2H-benzo[3,4-d]1,3-dioxolen-5-yl-N-(2-ethoxyphenyl)carboxamide	CCOc1ccccc1NC(=O)c1ccc2c(c1)OCO2
553	ST043227	2H-benzo[3,4-d]1,3-dioxolen-5-yl-N-(4-ethoxyphenyl)carboxamide	CCOc1ccc(cc1)NC(=O)c1ccc2c(c1)OCO2
554	ST043243	2H-benzo[3,4-d]1,3-dioxolen-5-yl-N-(2-methoxyphenyl)carboxamide	COc1ccccc1NC(=O)c1ccc2c(c1)OCO2
555	ST043247	2H-benzo[3,4-d]1,3-dioxolen-5-yl-N-(1,3-thiazol-2-yl)carboxamide	O=C(c1ccc2c(c1)OCO2)Nc1nccs1
556	ST043268	N-(2,5-dimethoxyphenyl)(3,4,5-trimethoxyphenyl)carboxamide	COc1ccc(c(c1)NC(=O)c1cc(OC)c(c(c1)OC)OC)OC
557	ST043269	N-[(2-methoxyphenyl)methyl](3,4,5-trimethoxyphenyl)carboxamide	COc1cc(cc(c1OC)OC)C(=O)NCc1ccccc1OC
558	ST043353	ethyl 2-[(ethoxycarbonyl)carbonylamino]benzoate	CCOC(=O)C(=O)Nc1ccccc1C(=O)OCC
559	ST043392	ethyl 2-({N-[2-(ethoxycarbonyl)phenyl]carbamoyl}carbonylamino)benzoate	CCOC(=O)c1ccccc1NC(=O)C(=O)Nc1ccccc1C(=O)OCC
560	ST043420	N-(2-cyanophenyl)(3,4,5-trimethoxyphenyl)carboxamide	COc1cc(cc(c1OC)OC)C(=O)Nc1ccccc1C#N
561	ST043440	(3,4-diethoxyphenyl)-N-(3-chloro-4-cyanophenyl)carboxamide	CCOc1cc(ccc1OCC)C(=O)Nc1ccc(c(c1)Cl)C#N
562	ST043487	2-(1,3-dimethyl-2,6-dioxo(1,3,7-trihydropurin-7-yl))-N-[(4-sulfamoylphenyl)methyl]acetamide	O=C(Cn1cnc2c1c(=O)n(C)c(=O)n2C)NCc1ccc(cc1)S(=O)(=O)N
563	ST044056	ethyl 3-[(3,5-dimethoxyphenyl)carbonylamino]benzoate	CCOC(=O)c1cccc(c1)NC(=O)c1cc(OC)cc(c1)OC
564	ST044494	5-bromo-6-methyl-1,3-dihydropyrimidine-2,4-dione	Cc1[nH]c(=O)[nH]c(=O)c1Br
565	ST044551	{3-methoxy-4-[3-nitro-5-(trifluoromethyl)phenoxy]phenyl}-N-[2-piperidyl-5-(trifluoromethyl)phenyl]carboxamide	COc1cc(ccc1Oc1cc(cc(c1)C(F)(F)F)[N+](=O)[O-])C(=O)Nc1cc(ccc1N1CCCCC1)C(F)(F)F
566	ST044552	{3-methoxy-4-[3-nitro-5-(trifluoromethyl)phenoxy]phenyl}-N-[2-morpholin-4-yl-5 -(trifluoromethyl)phenyl]carboxamide	COc1cc(ccc1Oc1cc(cc(c1)C(F)(F)F)[N+](=O)[O-])C(=O)Nc1cc(ccc1N1CCOCC1)C(F)(F)F
567	ST044561	2-[(2-methyl-5-phenyl(3-furyl))carbonylamino]-4-methylthiobutanoic acid	CSCCC(C(=O)O)NC(=O)c1cc(oc1C)c1ccccc1
568	ST044630	methylthio(3,4,5-trimethoxyphenyl)methanimine, iodide	CSC(=N)c1cc(OC)c(c(c1)OC)OC.I
569	ST044974	(2-iminochromen-3-yl)-N-(4-methoxyphenyl)carboxamide	COc1ccc(cc1)NC(=O)c1cc2ccccc2oc1=N
570	ST045060	2-{2-[(2E)-3-(3,4,5-trimethoxyphenyl)-1,2-diazabut-2-enylidene]-4-oxo-1,3-thiazolidin-5-yl}acetic acid	COc1cc(cc(c1OC)OC)/C(=N/N=C\1/SC(C(=O)N1)CC(=O)O)/C
571	ST045065	2-{1-[(4-chlorophenyl)carbonyl]-5-methoxy-2-methylindol-3-yl}-N-(2-pyridylmethyl)acetamide	COc1ccc2c(c1)c(CC(=O)NCc1ccccn1)c(n2C(=O)c1ccc(cc1)Cl)C
572	ST045273	N-[2,2,2-trifluoro-1-(2-(3-pyridyl)piperidyl)-1-(trifluoromethyl)ethyl]propanamide	CCC(=O)NC(C(F)(F)F)(C(F)(F)F)N1CCCCC1c1cccnc1
573	ST045276	1,3-dimethyl-8-morpholin-4-yl-7-(4-(2-piperidylidene)-4-azabutyl)-1,3,7-trihydropurine-2,6-dione	Cn1c(=O)n(C)c2c(c1=O)n(CCC/N=C/1\CCCCN1)c(n2)N1CCOCC1
574	ST045374	methyl 4-{N-[2-(4-fluoro-2,7-dimethylindol-3-yl)ethyl]carbamoyl}benzoate	COC(=O)c1ccc(cc1)C(=O)NCCc1c(C)[nH]c2c1c(F)ccc2C
575	ST045414	6-chloro-3-hydroxy-2-(3-pyridyl)chromen-4-one	Clc1ccc2c(c1)c(=O)c(c(o2)c1cccnc1)O
576	ST045488	(2-chloro-4,5-difluorophenyl)-N-[2-(2-methylindol-3-yl)ethyl]carboxamide	O=C(c1cc(F)c(cc1Cl)F)NCCc1c(C)[nH]c2c1cccc2
577	ST045538	2-(acetylamino)-N-{[N-(2,6-dimethylphenyl)carbamoyl]cyclohexyl}-N-(2-indol-3-y lethyl)acetamide	CC(=O)NCC(=O)N(C1(CCCCC1)C(=O)Nc1c(C)cccc1C)CCc1c[nH]c2c1cccc2
578	ST045600	N-[2-(2-methylindol-3-yl)ethyl](2-nitrophenyl)carboxamide	O=C(c1ccccc1[N+](=O)[O-])NCCc1c(C)[nH]c2c1cccc2
579	ST045687	(6-bromo-2-oxochromen-3-yl)-N-(2,2,6,6-tetramethyl(4-piperidyl))carboxamide	O=C(c1cc2cc(Br)ccc2oc1=O)NC1CC(C)(C)NC(C1)(C)C
580	ST046338	2-methoxyethyl 2-amino-7,7-dimethyl-5-oxo-4-(3-pyridyl)-4H-6,7,8-trihydrochromene-3-carboxylate	COCCOC(=O)C1=C(N)OC2=C(C1c1cccnc1)C(=O)CC(C2)(C)C
581	ST046798	2-[2-(3,4-dimethoxyphenyl)-2-oxoethylthio]-4-(4-fluorophenyl)-6-phenylpyridine-3-carbonitrile	N#Cc1c(SCC(=O)c2ccc(c(c2)OC)OC)nc(cc1c1ccc(cc1)F)c1ccccc1
582	ST046829	(2E)-4-(4-chlorophenyl)-4-oxobut-2-enoic acid	O=C(c1ccc(cc1)Cl)/C=C/C(=O)O
583	ST047749	4-(4-nitrophenyl)-2-(2-1,2,3,4-tetrahydroisoquinolyl)-1,3-thiazole	[O-][N+](=O)c1ccc(cc1)c1csc(n1)N1CCc2c(C1)cccc2
584	ST047874	2-(acetylamino)-3-indol-3-yl-N-[2-(2-phenylphenoxy)ethyl]propanamide	CC(=O)NC(C(=O)NCCOc1ccccc1c1ccccc1)Cc1c[nH]c2c1cccc2
585	ST048135	{4-[(3,5-dimethoxyphenyl)carbonyl]phenyl}-N-(phenylcyclopropyl)carboxamide	COc1cc(OC)cc(c1)C(=O)c1ccc(cc1)C(=O)NC1(CC1)c1ccccc1
586	ST048140	amino-N-[2-(2-methylindol-3-yl)ethyl]amide	NC(=O)NCCc1c(C)[nH]c2c1cccc2
587	ST048234	N-[2-(2-methylindol-3-yl)ethyl]-4-oxo-4-phenylbutanamide	O=C(CCC(=O)c1ccccc1)NCCc1c(C)[nH]c2c1cccc2
588	ST048250	11-(3-bromo-5-ethoxy-4-hydroxyphenyl)-3-(2-thienyl)-2,3,4-trihydro-5H,10H,11H- benzo[b]benzo[2,1-f]1,4-diazepin-1-one	CCOc1cc(cc(c1O)Br)C1Nc2ccccc2NC2=C1C(=O)CC(C2)c1cccs1
589	ST048369	1-acetyl-5-(3,5-dioxo-4-azatricyclo[5.2.1.0<2,6>]dec-8-en-4-yl)-2,4-dioxo-1,3- dihydropyrimidine	O=C1C2C3C=CC(C2C(=O)N1c1cn(C(=O)C)c(=O)[nH]c1=O)C3
590	ST048386	N-[(3,4-dimethoxyphenyl)methyl](4-oxo(3-hydrophthalazinyl))carboxamide	COc1cc(CNC(=O)c2n[nH]c(=O)c3c2cccc3)ccc1OC
591	ST048658	ethyl 2-(8,8-dimethyl-7,8,9-trihydro-2H,3H-1,4-dioxano[5,6-g]isoquinolin-6-ylidene)acetate	CCOC(=O)/C=C/1\NC(C)(C)Cc2c1cc1OCCOc1c2
592	ST048901	7-hydroxy-4,8-dimethylchromen-2-one	O=c1cc(C)c2c(o1)c(C)c(cc2)O
593	ST049008	N-(4-(2H-benzo[3,4-d]1,3-dioxolan-5-yl)(1Z,3Z)-2-methyl-1-azabuta-1,3-dienyl)( 5-bromo(3-pyridyl))carboxamide	Brc1cncc(c1)C(=O)N/N=C(\C=C/c1ccc2c(c1)OCO2)/C
594	ST049022	N-[(1Z)-2-(2,4-dihydroxy-6-methylphenyl)-1-azavinyl]-2-[(4-methylphenyl)amino] acetamide	O=C(CNc1ccc(cc1)C)N/N=C\c1c(C)cc(cc1O)O
595	ST049045	5-{[(3-chloro-2-methylphenyl)amino]azamethylene}-1-(2-hydroxyethyl)-4-methyl-2 ,6-dioxohydropyridine-3-carbonitrile	OCCN1C(=O)/C(=N\Nc2cccc(c2C)Cl)/C(=C(C1=O)C#N)C
596	ST049081	N-((1E,3E)-4-(2H-benzo[3,4-d]1,3-dioxolan-5-yl)-1-azabuta-1,3-dienyl)-4-pyridylcarboxamide	O=C(c1ccncc1)N/N=C/C=C/c1ccc2c(c1)OCO2
597	ST049112	(3,4-dimethoxyphenyl)-N-({[2-chloro-5-(trifluoromethyl)phenyl]amino}thioxomethyl)carboxamide	COc1cc(ccc1OC)C(=O)NC(=S)Nc1cc(ccc1Cl)C(F)(F)F
598	ST049114	8-[(2-chlorophenyl)methylthio]purine-6-ylamine	Clc1ccccc1CSc1nc2c([nH]1)ncnc2N
599	ST049115	2-(6-aminopurin-8-ylthio)-N-(4-methylphenyl)acetamide	O=C(Nc1ccc(cc1)C)CSc1nc2c([nH]1)ncnc2N
600	ST049116	2-(6-aminopurin-8-ylthio)-N-(4-methoxyphenyl)acetamide	COc1ccc(cc1)NC(=O)CSc1nc2c([nH]1)ncnc2N
601	ST049173	2-amino-3-hydroxy-3-phenylpropanoic acid	OC(C(C(=O)O)N)c1ccccc1
602	ST049221	5-iodo-1,3-dihydropyrimidine-2,4-dione	Ic1c[nH]c(=O)[nH]c1=O
603	ST049249	1-benzyl-5-{[1-benzylindol-3-yl]methylene}-1,3-dihydropyrimidine-2,4,6-trione	O=C1NC(=O)/C(=C\c2cn(c3c2cccc3)Cc2ccccc2)/C(=O)N1Cc1ccccc1
604	ST049489	3-[(5-chloro-2,4-dimethoxyphenyl)azamethylene]-1-(2-1,2,3,4-tetrahydroisoquinolylmethyl)benzo[d]azolin-2-one	COc1cc(OC)c(cc1/N=C\1/c2ccccc2N(C1=O)CN1CCc2c(C1)cccc2)Cl
605	ST049552	N-(2,3-dimethyl-5-oxo-1-phenyl(3-pyrazolin-4-yl))-2-{1-[(4-chlorophenyl)carbonyl]-5-methoxy-2-methylindol-3-yl}acetamide	COc1ccc2c(c1)c(CC(=O)Nc1c(C)n(n(c1=O)c1ccccc1)C)c(n2C(=O)c1ccc(cc1)Cl)C
606	ST049566	(2-bromophenyl)-N-[2-(2-methylindol-3-yl)ethyl]carboxamide	O=C(c1ccccc1Br)NCCc1c(C)[nH]c2c1cccc2
607	ST049567	N-[2-(2-methylindol-3-yl)ethyl][4-(trifluoromethyl)phenyl]carboxamide	O=C(c1ccc(cc1)C(F)(F)F)NCCc1c(C)[nH]c2c1cccc2
608	ST049753	(2R,6R)-2,6-diaminoheptanedioic acid	NC(C(=O)O)CCCC(C(=O)O)N
609	ST049800	2-{1-[(4-chlorophenyl)carbonyl]-5-methoxy-2-methylindol-3-yl}-N-prop-2-enylacetamide	C=CCNC(=O)Cc1c(C)n(c2c1cc(OC)cc2)C(=O)c1ccc(cc1)Cl
610	ST049813	2-{1-[(4-chlorophenyl)carbonyl]-5-methoxy-2-methylindol-3-yl}-N-(2-phenylthioethyl)acetamide	COc1ccc2c(c1)c(CC(=O)NCCSc1ccccc1)c(n2C(=O)c1ccc(cc1)Cl)C
611	ST049846	3-acetyl-1-[2-(4-chloro-2-methylphenoxy)ethyl]-5-hydroxy-2-methylindole	Clc1ccc(c(c1)C)OCCn1c(C)c(c2c1ccc(c2)O)C(=O)C
612	ST049936	2-[(4-adamantanylphenyl)carbonylamino]-3-indol-3-ylpropanoic acid	OC(=O)C(Cc1c[nH]c2c1cccc2)NC(=O)c1ccc(cc1)C12CC3CC(C2)CC(C1)C3
613	ST050032	(3,4-dimethoxyphenyl)-N-{2-[2-methyl-5-(trifluoromethoxy)indol-3-yl]ethyl}carboxamide	COc1cc(ccc1OC)C(=O)NCCc1c(C)[nH]c2c1cc(cc2)OC(F)(F)F
614	ST050052	{4-[(3,5-dimethoxyphenyl)carbonyl]phenyl}-N-(6-quinolyl)carboxamide	COc1cc(OC)cc(c1)C(=O)c1ccc(cc1)C(=O)Nc1ccc2c(c1)cccn2
615	ST050054	(2-methoxyphenyl)-N-{2-[2-methyl-5-(phenylmethoxy)indol-3-yl]ethyl}carboxamide	COc1ccccc1C(=O)NCCc1c(C)[nH]c2c1cc(OCc1ccccc1)cc2
616	ST050055	(3,4-dimethoxyphenyl)-N-{2-[2-methyl-5-(phenylmethoxy)indol-3-yl]ethyl}carboxamide	COc1cc(ccc1OC)C(=O)NCCc1c(C)[nH]c2c1cc(OCc1ccccc1)cc2
617	ST050098	methyl 4-(N-{2-[2-methyl-5-(phenylmethoxy)indol-3-yl]ethyl}carbamoyl)benzoate	COC(=O)c1ccc(cc1)C(=O)NCCc1c(C)[nH]c2c1cc(OCc1ccccc1)cc2
618	ST050100	ethyl 1-{2-[(2-chlorophenyl)methoxy]ethyl}-5-hydroxy-2-methylbenzo[g]indole-3-carboxylate	CCOC(=O)c1c(C)n(c2c1cc(O)c1c2cccc1)CCOCc1ccccc1Cl
619	ST050106	ethyl 1-{3-[(2-chloro-4-nitrophenyl)amino]propyl}-5-hydroxy-2-methylindole-3-carboxylate	CCOC(=O)c1c2cc(O)ccc2n(c1C)CCCNc1ccc(cc1Cl)[N+](=O)[O-]
620	ST050115	phenylmethyl 1-[4-(4-bromophenyl)-1,3-thiazol-2-yl]pyrrolidine-2-carboxylate	O=C(C1CCCN1c1scc(n1)c1ccc(cc1)Br)OCc1ccccc1
621	ST050140	1-(2,3-difluorophenyl)-6,7-diethoxy-1,2,3,4-tetrahydroisoquinoline	CCOc1cc2c(cc1OCC)CCNC2c1cccc(c1F)F
622	ST050151	(3-bromophenyl)-N-{2-[2-methyl-5-(phenylmethoxy)indol-3-yl]ethyl}carboxamide	Brc1cccc(c1)C(=O)NCCc1c(C)[nH]c2c1cc(OCc1ccccc1)cc2
623	ST050180	(2,3-difluorophenyl)-N-{2-[2-methyl-5-(trifluoromethoxy)indol-3-yl]ethyl}carboxamide	O=C(c1cccc(c1F)F)NCCc1c(C)[nH]c2c1cc(cc2)OC(F)(F)F
624	ST050633	6-amino-3-ethyl-4-(4-hydroxy-3,5-dimethoxyphenyl)-4H-pyrano[3,2-d]pyrazole-5-carbonitrile	N#CC1=C(N)Oc2c(C1c1cc(OC)c(c(c1)OC)O)c(CC)n[nH]2
625	ST050731	6-amino-4-(4-hydroxyphenyl)-3-propyl-4H-pyrano[3,2-d]pyrazole-5-carbonitrile	CCCc1n[nH]c2c1C(c1ccc(cc1)O)C(=C(O2)N)C#N
626	ST050780	6-amino-4-(4-hydroxyphenyl)-3-methyl-4H-pyrano[3,2-d]pyrazole-5-carbonitrile	N#CC1=C(N)Oc2c(C1c1ccc(cc1)O)c(C)n[nH]2
627	ST051184	2-{1-[(4-chlorophenyl)carbonyl]-5-methoxy-2-methylindol-3-yl}-N-[(3,4,5-trimethoxyphenyl)methyl]acetamide	COc1ccc2c(c1)c(CC(=O)NCc1cc(OC)c(c(c1)OC)OC)c(n2C(=O)c1ccc(cc1)Cl)C
628	ST051247	2-{1-[(4-chlorophenyl)carbonyl]-5-methoxy-2-methylindol-3-yl}-N-(phenylethyl)acetamide	COc1ccc2c(c1)c(CC(=O)NC(c1ccccc1)C)c(n2C(=O)c1ccc(cc1)Cl)C
629	ST051349	ethyl 1-[2-(2,3-dichlorophenoxy)ethyl]-5-hydroxy-2-methylindole-3-carboxylate	CCOC(=O)c1c(C)n(c2c1cc(O)cc2)CCOc1cccc(c1Cl)Cl
630	ST051365	N-[(4-bromophenyl)phenylmethyl]-2-{1-[(4-chlorophenyl)carbonyl]-5-methoxy-2-methylindol-3-yl}acetamide	COc1ccc2c(c1)c(CC(=O)NC(c1ccc(cc1)Br)c1ccccc1)c(n2C(=O)c1ccc(cc1)Cl)C
631	ST051369	2-(6-oxohydropurin-8-ylthio)acetic acid	OC(=O)CSc1[nH]c2c(n1)c(=O)[nH]cn2
632	ST051546	2-{1-[(4-chlorophenyl)carbonyl]-5-methoxy-2-methylindol-3-yl}-1-(4-phenylpiperazinyl)ethan-1-one	COc1ccc2c(c1)c(CC(=O)N1CCN(CC1)c1ccccc1)c(n2C(=O)c1ccc(cc1)Cl)C
633	ST051579	2-{1-[(4-chlorophenyl)carbonyl]-5-methoxy-2-methylindol-3-yl}-N-[2-(4-chlorophenoxy)ethyl]acetamide	COc1ccc2c(c1)c(CC(=O)NCCOc1ccc(cc1)Cl)c(n2C(=O)c1ccc(cc1)Cl)C
634	ST051582	N-adamantanyl-2-{1-[(4-chlorophenyl)carbonyl]-5-methoxy-2-methylindol-3-yl}acetamide	COc1ccc2c(c1)c(CC(=O)NC13CC4CC(C3)CC(C1)C4)c(n2C(=O)c1ccc(cc1)Cl)C
635	ST051585	N-[2-(2,6-dimethylphenoxy)ethyl]-2-{1-[(4-chlorophenyl)carbonyl]-5-methoxy-2-methylindol-3-yl}acetamide	COc1ccc2c(c1)c(CC(=O)NCCOc1c(C)cccc1C)c(n2C(=O)c1ccc(cc1)Cl)C
636	ST051671	(3,5-dimethoxyphenyl)-N-(2-phenoxyethyl)carboxamide	COc1cc(OC)cc(c1)C(=O)NCCOc1ccccc1
637	ST051889	2-{1-[(4-chlorophenyl)carbonyl]-5-methoxy-2-methylindol-3-yl}-1-[4-(phenylcarbonyl)piperazinyl]ethan-1-one	COc1ccc2c(c1)c(CC(=O)N1CCN(CC1)C(=O)c1ccccc1)c(n2C(=O)c1ccc(cc1)Cl)C
638	ST052109	5-bromo-1-[2-(4-methylphenoxy)ethyl]-1,3-dihydropyrimidine-2,4-dione	Cc1ccc(cc1)OCCn1cc(Br)c(=O)[nH]c1=O
639	ST052110	5-bromo-1-[2-(4-chlorophenoxy)ethyl]-1,3-dihydropyrimidine-2,4-dione	Clc1ccc(cc1)OCCn1cc(Br)c(=O)[nH]c1=O
640	ST052113	5-bromo-1-{[2-(4-methylphenoxy)ethoxy]methyl}-1,3-dihydropyrimidine-2,4-dione	Cc1ccc(cc1)OCCOCn1cc(Br)c(=O)[nH]c1=O
641	ST052116	1-{[2-(4-chlorophenoxy)ethoxy]methyl}-6-methyl-1,3-dihydropyrimidine-2,4-dione	Clc1ccc(cc1)OCCOCn1c(C)cc(=O)[nH]c1=O
642	ST052119	1-(diphenylmethyl)-5-bromo-1,3-dihydropyrimidine-2,4-dione	Brc1cn(C(c2ccccc2)c2ccccc2)c(=O)[nH]c1=O
643	ST052159	11-(2,3-dimethoxyphenyl)-3-(4-chlorophenyl)-2,3,4-trihydro-5H,10H,11H-benzo[b] benzo[2,1-f]1,4-diazepin-1-one	COc1cccc(c1OC)C1Nc2ccccc2NC2=C1C(=O)CC(C2)c1ccc(cc1)Cl
644	ST052168	11-(2,5-dimethoxyphenyl)-3-(4-chlorophenyl)-2,3,4-trihydro-5H,10H,11H-benzo[b] benzo[2,1-f]1,4-diazepin-1-one	COc1ccc(c(c1)C1Nc2ccccc2NC2=C1C(=O)CC(C2)c1ccc(cc1)Cl)OC
645	ST052217	methyl 5-(methoxycarbonyl)-4-(3,4,5-trimethoxyphenyl)-1,4-dihydropyridine-3-carboxylate	COC(=O)C1=CNC=C(C1c1cc(OC)c(c(c1)OC)OC)C(=O)OC
646	ST052224	oxolan-2-ylmethyl 4-(5-bromo-2-methoxyphenyl)-2-methyl-5-oxo-1,4,6,7,8-pentahydroquinoline-3-carboxylate	COc1ccc(cc1C1C(=C(C)NC2=C1C(=O)CCC2)C(=O)OCC1CCCO1)Br
647	ST052275	3-(3,4-dimethoxyphenyl)-11-(3-bromo-5-ethoxy-4-methoxyphenyl)-2,3,4-trihydro-5 H,10H,11H-benzo[b]benzo[2,1-f]1,4-diazepin-1-one	CCOc1cc(cc(c1OC)Br)C1Nc2ccccc2NC2=C1C(=O)CC(C2)c1ccc(c(c1)OC)OC
648	ST052326	6-(2-bromo-3,4,5-trimethoxyphenyl)-5-nitropiperidin-2-one	COc1cc(c(c(c1OC)OC)Br)C1NC(=O)CCC1[N+](=O)[O-]
649	ST052329	3-(2-chlorophenyl)-11-(3,4,5-trimethoxyphenyl)-2,3,4-trihydro-5H,10H,11H-benzo [b]benzo[2,1-f]1,4-diazepin-1-one	COc1c(OC)cc(cc1OC)C1Nc2ccccc2NC2=C1C(=O)CC(C2)c1ccccc1Cl
650	ST052428	methyl 1-ethyl-5-(methoxycarbonyl)-4-(3,4,5-trimethoxyphenyl)-1,4-dihydropyridine-3-carboxylate	CCN1C=C(C(=O)OC)C(C(=C1)C(=O)OC)c1cc(OC)c(c(c1)OC)OC
651	ST052456	3-(2-chlorophenyl)-11-(3-hydroxy-4-methoxyphenyl)-2,3,4-trihydro-5H,10H,11H-be nzo[b]benzo[2,1-f]1,4-diazepin-1-one	COc1ccc(cc1O)C1Nc2ccccc2NC2=C1C(=O)CC(C2)c1ccccc1Cl
652	ST052463	11-(2,5-dimethoxyphenyl)-3-(2-chlorophenyl)-2,3,4-trihydro-5H,10H,11H-benzo[b] benzo[2,1-f]1,4-diazepin-1-one	COc1ccc(c(c1)C1Nc2ccccc2NC2=C1C(=O)CC(C2)c1ccccc1Cl)OC
653	ST052468	phenylmethyl 4-(6-chloro-4-oxochromen-3-yl)-2-methyl-5-oxo-1,4,6,7,8-pentahydroquinoline-3-carboxylate	Clc1ccc2c(c1)c(=O)c(co2)C1C(=C(C)NC2=C1C(=O)CCC2)C(=O)OCc1ccccc1
654	ST052473	methyl 5-(methoxycarbonyl)-1-(phenylethyl)-4-(3,4,5-trimethoxyphenyl)-1,4-dihydropyridine-3-carboxylate	COC(=O)C1=CN(C=C(C1c1cc(OC)c(c(c1)OC)OC)C(=O)OC)C(c1ccccc1)C
655	ST052479	3-(2-chlorophenyl)-11-(4-hydroxyphenyl)-2,3,4-trihydro-5H,10H,11H-benzo[b]benzo[2,1-f]1,4-diazepin-1-one	Oc1ccc(cc1)C1Nc2ccccc2NC2=C1C(=O)CC(C2)c1ccccc1Cl
656	ST052484	3-[3-(2-chlorophenyl)-1-oxo(2,3,4-trihydro-5H,10H,11H-benzo[b]benzo[2,1-f]1,4-diazepin-11-yl)]-6-methylchromen-4-one	Cc1ccc2c(c1)c(=O)c(co2)C1Nc2ccccc2NC2=C1C(=O)CC(C2)c1ccccc1Cl
657	ST052490	3-(2-chlorophenyl)-11-[2-(methylethoxy)phenyl]-2,3,4-trihydro-5H,10H,11H-benzo[b]benzo[2,1-f]1,4-diazepin-1-one	CC(Oc1ccccc1C1Nc2ccccc2NC2=C1C(=O)CC(C2)c1ccccc1Cl)C
658	ST052503	methyl 4-(6-chloro-4-oxochromen-3-yl)-2-methyl-5-oxo-1,4,6,7,8-pentahydroquinoline-3-carboxylate	COC(=O)C1=C(C)NC2=C(C1c1coc3c(c1=O)cc(cc3)Cl)C(=O)CCC2
659	ST052550	(2E)-3-(2H-benzo[3,4-d]1,3-dioxolen-5-yl)-N-{2-[(3-chlorophenyl)methylthio]ethyl}prop-2-enamide	O=C(/C=C/c1ccc2c(c1)OCO2)NCCSCc1cccc(c1)Cl
660	ST052552	(2E)-3-(2H-benzo[3,4-d]1,3-dioxolen-5-yl)-N-[(4-chlorophenyl)methyl]prop-2-enamide	O=C(/C=C/c1ccc2c(c1)OCO2)NCc1ccc(cc1)Cl
661	ST052560	methyl 4-((1E)-2-{[4-(2-1,2,3,4-tetrahydroisoquinolylmethyl)phenyl]carbonylamino}-2-azavinyl)benzoate	COC(=O)c1ccc(cc1)/C=N/NC(=O)c1ccc(cc1)CN1CCc2c(C1)cccc2
662	ST052561	N-(3-methoxyphenyl)[4-(2-1,2,3,4-tetrahydroisoquinolylmethyl)phenyl]carboxamide	COc1cccc(c1)NC(=O)c1ccc(cc1)CN1CCc2c(C1)cccc2
663	ST052562	N-{2-[(4-chlorophenyl)methylthio]ethyl}[4-(2-1,2,3,4-tetrahydroisoquinolylmethyl)phenyl]carboxamide	Clc1ccc(cc1)CSCCNC(=O)c1ccc(cc1)CN1CCc2c(C1)cccc2
664	ST052637	(2E)-2-cyano-N-(2-indol-3-ylethyl)-3-(5-morpholin-4-yl(2-furyl))prop-2-enamide	N#C/C(=C\c1ccc(o1)N1CCOCC1)/C(=O)NCCc1c[nH]c2c1cccc2
665	ST052638	3-(5-{(1E)-2-cyano-2-[N-(2-indol-3-ylethyl)carbamoyl]vinyl}(2-furyl))-4-chlorobenzoic acid	N#C/C(=C\c1ccc(o1)c1cc(ccc1Cl)C(=O)O)/C(=O)NCCc1c[nH]c2c1cccc2
666	ST052704	5-(2H-benzo[3,4-d]1,3-dioxolen-5-ylmethylene)-1,3-dimethyl-1,3-dihydropyrimidine-2,4,6-trione	O=C1N(C)C(=O)C(=Cc2ccc3c(c2)OCO3)C(=O)N1C
667	ST052802	N-{4-[(3,5-dimethoxyphenyl)carbonylamino]phenyl}acetamide	COc1cc(OC)cc(c1)C(=O)Nc1ccc(cc1)NC(=O)C
668	ST052818	N-[2-(3,4-dimethoxyphenyl)ethyl]-2-(4-methylphenoxy)acetamide	COc1cc(CCNC(=O)COc2ccc(cc2)C)ccc1OC
669	ST052856	N-(4-butylphenyl)(3,4,5-trimethoxyphenyl)carboxamide	CCCCc1ccc(cc1)NC(=O)c1cc(OC)c(c(c1)OC)OC
670	ST052954	2-[(2,3-dichlorophenyl)azamethylene]-5-[(7-methoxy(2H-benzo[d]1,3-dioxolen-5-yl))methylene]-1,3-thiazolidin-4-one	COc1cc(/C=C\2/S/C(=N\c3cccc(c3Cl)Cl)/NC2=O)cc2c1OCO2
671	ST053197	{4-[(4-chlorophenyl)methoxy]-3-methoxyphenyl}-N-(3-pyridylmethyl)carboxamide	COc1cc(ccc1OCc1ccc(cc1)Cl)C(=O)NCc1cccnc1
672	ST053431	8-[2-(4-methylphenoxy)ethylthio]purine-6-ylamine	Cc1ccc(cc1)OCCSc1nc2c([nH]1)ncnc2N
673	ST053448	1,2-dimethyl-4-(2-purin-6-ylthioethoxy)benzene	Cc1ccc(cc1C)OCCSc1ncnc2c1nc[nH]2
674	ST053494	1-methyl-1,2,3,4-tetrahydrobeta-carboline-3-carboxylic acid	OC(=O)C1NC(C)c2c(C1)c1ccccc1[nH]2
675	ST053662	3-indol-3-yl-2-[(4-methoxyphenyl)carbonylamino]propanoic acid	COc1ccc(cc1)C(=O)NC(C(=O)O)Cc1c[nH]c2c1cccc2
676	ST053741	2,8-dimethyl-3-(pyrrolidinylmethyl)quinolin-4-ol	Cc1nc2c(C)cccc2c(c1CN1CCCC1)O
677	ST054184	7-[(2-fluorophenyl)methoxy]-4-methylchromen-2-one	O=c1cc(C)c2c(o1)cc(cc2)OCc1ccccc1F
678	ST054368	ethyl (2E)-3-[N-(2-{2-[(2E)-3-(ethoxycarbonyl)prop-2-enoylamino]phenyl}phenyl)carbamoyl]prop-2-enoate	CCOC(=O)/C=C/C(=O)Nc1ccccc1c1ccccc1NC(=O)/C=C/C(=O)OCC
679	ST054396	ethyl 3-{N-[4-(ethoxycarbonyl)phenyl]carbamoyl}propanoate	CCOC(=O)CCC(=O)Nc1ccc(cc1)C(=O)OCC
680	ST054410	ethyl 3-{N-[2-(N-phenylcarbamoyl)phenyl]carbamoyl}propanoate	CCOC(=O)CCC(=O)Nc1ccccc1C(=O)Nc1ccccc1
681	ST054415	3-[N-(4-methylphenyl)carbamoyl]propanoic acid	O=C(Nc1ccc(cc1)C)CCC(=O)O
682	ST054547	4-bromonaphthyl 3,4,5-trimethoxybenzoate	COc1cc(cc(c1OC)OC)C(=O)Oc1ccc(c2c1cccc2)Br
683	ST054635	3-phenyl-2-[(phenylmethoxy)carbonylamino]propanoic acid	O=C(NC(C(=O)O)Cc1ccccc1)OCc1ccccc1
684	ST054863	4-(tert-butyl)-2-bromophenyl 3,4,5-trimethoxybenzoate	COc1cc(cc(c1OC)OC)C(=O)Oc1ccc(cc1Br)C(C)(C)C
685	ST054930	(2Z)-2-(acetylamino)-N-(2,5-dimethylphenyl)-3-phenylprop-2-enamide	CC(=O)N/C(=C\c1ccccc1)/C(=O)Nc1cc(C)ccc1C
686	ST054946	(2E)-N-[4-(acetylamino)phenyl]-3-phenylprop-2-enamide	CC(=O)Nc1ccc(cc1)NC(=O)/C=C/c1ccccc1
687	ST055064	2-[(4-chlorophenyl)carbonylamino]hexanoic acid	CCCCC(C(=O)O)NC(=O)c1ccc(cc1)Cl
688	ST055065	2-[(4-chlorophenyl)carbonylamino]acetic acid	O=C(c1ccc(cc1)Cl)NCC(=O)O
689	ST055066	2-[(4-methoxyphenyl)carbonylamino]acetic acid	COc1ccc(cc1)C(=O)NCC(=O)O
690	ST055114	3-{N-[4-(ethoxycarbonyl)phenyl]carbamoyl}propanoic acid	CCOC(=O)c1ccc(cc1)NC(=O)CCC(=O)O
691	ST055252	7-{2-[(4-ethyl-2,3-dioxo(1,4-diazaperhydroinyl))carbonylamino]-2-(4-hydroxyphe nyl)acetylamino}-3-[(1-methyl(1,2,3,4-tetraazol-5-ylthio))methyl]-6-oxo-2H,7H,7aH-azetidino[2,1-b]1,3-thiazine-4-carboxylic acid, sodium salt	CCN1CCN(C(=O)C1=O)C(=O)NC(c1ccc(cc1)O)C(=O)NC1C(=O)N2C1SCC(=C2C(=O)[O-])CSc1nnnn1C.[Na+]
692	ST055268	N-(4-bromo-3-chlorophenyl)(3,4,5-trimethoxyphenyl)carboxamide	COc1cc(cc(c1OC)OC)C(=O)Nc1ccc(c(c1)Cl)Br
693	ST055353	1-amino-2-methylanthracene-9,10-dione	O=C1c2ccccc2C(=O)c2c1ccc(c2N)C
694	ST055419	2-{[(2,5-dichlorophenyl)sulfonyl]methylamino}-1-(2-1,2,3,4-tetrahydroisoquinol yl)ethan-1-one	Clc1ccc(c(c1)S(=O)(=O)N(CC(=O)N1CCc2c(C1)cccc2)C)Cl
695	ST055620	2-(acetylamino)-5-(amidinoamino)pentanoic acid	NC(=N)NCCCC(C(=O)O)NC(=O)C
696	ST055621	5-(amidinoamino)-N-(2-naphthyl)-2-(phenylcarbonylamino)pentanamide, chloride	NC(=N)NCCCC(C(=O)Nc1ccc2c(c1)cccc2)NC(=O)c1ccccc1.Cl
697	ST055622	5-(6-aminopurin-9-yl)-2-{[bis(4-methoxyphenyl)phenylmethoxy]methyl}oxolan-3-ol	COc1ccc(cc1)C(c1ccc(cc1)OC)(c1ccccc1)OCC1OC(CC1O)n1cnc2c1ncnc2N
698	ST055628	(2R)-2-[(4-{[(2-amino-4-oxo(8-hydropteridin-6-yl))methyl]amino}phenyl)carbonyl amino]pentanedioic acid, hydrate	OC(=O)CC[C@H](C(=O)O)NC(=O)c1ccc(cc1)NCc1c[nH]c2c(n1)c(=O)nc(n2)N.O
699	ST055632	5-(amidinoamino)-2-(aminocarbonylamino)pentanoic acid	NC(=N)NCCCC(C(=O)O)NC(=O)N
700	ST055648	(2E)-3-(5-bromo-2-methoxyphenyl)prop-2-enoic acid	COc1ccc(cc1/C=C/C(=O)O)Br
701	ST055809	5-[(1E)-2-(1-hexyl(2-pyridyl))vinyl]-2H-benzo[d]1,3-dioxolane, iodide	CCCCCC[n+]1ccccc1/C=C/c1ccc2c(c1)OCO2.[I-]
702	ST055810	4-[(2E)-3-(2-chlorophenyl)prop-2-enoyl]phenyl 4-nitrobenzoate	O=C(c1ccc(cc1)OC(=O)c1ccc(cc1)[N+](=O)[O-])/C=C/c1ccccc1Cl
703	ST055811	4-[(2E)-3-(3-chlorophenyl)prop-2-enoyl]phenyl 3-nitrobenzoate	Clc1cccc(c1)/C=C/C(=O)c1ccc(cc1)OC(=O)c1cccc(c1)[N+](=O)[O-]
704	ST055817	2-(4-ethoxyphenyl)-4-oxochromen-3-yl 4-bromobenzenesulfonate	CCOc1ccc(cc1)c1oc2ccccc2c(=O)c1OS(=O)(=O)c1ccc(cc1)Br
705	ST055840	1-(2H-benzo[3,4-d]1,3-dioxolen-5-yl)-3-[(4-bromophenyl)amino]propan-1-one	Brc1ccc(cc1)NCCC(=O)c1ccc2c(c1)OCO2
706	ST055853	1-(3,4-dimethoxyphenyl)-3-[(4-chlorophenyl)sulfonyl]propan-1-one	COc1cc(ccc1OC)C(=O)CCS(=O)(=O)c1ccc(cc1)Cl
707	ST055881	2-[(tert-butoxy)carbonylamino]-6-[(phenylmethoxy)carbonylamino]hexanoic acid	O=C(OCc1ccccc1)NCCCCC(C(=O)O)NC(=O)OC(C)(C)C
708	ST055882	3-phenyl-2-({1-[benzyloxycarbonyl]pyrrolidin-2-yl}carbonylamino)propanoic acid	OC(=O)C(NC(=O)C1CCCN1C(=O)OCc1ccccc1)Cc1ccccc1
709	ST055886	N-(2H,3H-benzo[3,4-e]1,4-dioxan-6-yl)-2-{1-[(4-chlorophenyl)carbonyl]-5-methoxy-2-methylindol-3-yl}acetamide	COc1ccc2c(c1)c(CC(=O)Nc1ccc3c(c1)OCCO3)c(n2C(=O)c1ccc(cc1)Cl)C
710	ST055903	2-{1-[(4-chlorophenyl)carbonyl]-5-methoxy-2-methylindol-3-yl}-N-(5-ethyl(1,3,4 -thiadiazol-2-yl))acetamide	COc1ccc2c(c1)c(CC(=O)Nc1nnc(s1)CC)c(n2C(=O)c1ccc(cc1)Cl)C
711	ST055909	2-{1-[(4-chlorophenyl)carbonyl]-5-methoxy-2-methylindol-3-yl}-N-(2-methoxyethyl)acetamide	COCCNC(=O)Cc1c2cc(OC)ccc2n(c1C)C(=O)c1ccc(cc1)Cl
712	ST055915	2-{1-[(4-chlorophenyl)carbonyl]-5-methoxy-2-methylindol-3-yl}-N-(3-piperidylpropyl)acetamide	COc1ccc2c(c1)c(CC(=O)NCCCN1CCCCC1)c(n2C(=O)c1ccc(cc1)Cl)C
713	ST055924	N-{[1,4a-dimethyl-6-(methylethyl)(1,2,3,4,9,10,10a,4a-octahydrophenanthryl)]methyl}(2-chloro-5-methylthiophenyl)carboxamide	CSc1ccc(c(c1)C(=O)NCC1(C)CCCC2(C1CCc1c2cc(cc1)C(C)C)C)Cl
714	ST056109	5-[(3,4-dihydroxyphenyl)methylene]-1,3-dihydropyrimidine-2,4,6-trione	O=C1NC(=O)C(=Cc2ccc(c(c2)O)O)C(=O)N1
715	ST056192	2-[(N-phenylcarbamoyl)amino]propanoic acid	CC(C(=O)O)NC(=O)Nc1ccccc1
716	ST056202	ethyl 6-methoxy-6-methyl-8-(3,4,5-trimethoxyphenyl)-2H-1,3-dioxoleno[4,5-g]chromane-7-carboxylate	CCOC(=O)C1C(c2cc(OC)c(c(c2)OC)OC)c2cc3OCOc3cc2OC1(C)OC
717	ST056228	6-hydroxy-2-(4-methoxyphenyl)chromen-4-one	COc1ccc(cc1)c1cc(=O)c2c(o1)ccc(c2)O
718	ST056230	3-(4-chlorophenyl)chromen-2-one	Clc1ccc(cc1)c1cc2ccccc2oc1=O
719	ST056231	3-(4-chlorophenyl)-7-hydroxy-4-methylchromen-2-one	Clc1ccc(cc1)c1c(=O)oc2c(c1C)ccc(c2)O
720	ST056232	3-(4-chlorophenyl)-7-hydroxychromen-2-one	Clc1ccc(cc1)c1cc2ccc(cc2oc1=O)O
721	ST056236	3-(2,4-dichlorophenyl)-7-hydroxychromen-2-one	Clc1ccc(c(c1)Cl)c1cc2ccc(cc2oc1=O)O
722	ST056237	3-(2-chlorophenyl)chromen-2-one	Clc1ccccc1c1cc2ccccc2oc1=O
723	ST056238	3-(2-chlorophenyl)-7-hydroxychromen-2-one	Oc1ccc2c(c1)oc(=O)c(c2)c1ccccc1Cl
724	ST056239	3-(2-chlorophenyl)-7-hydroxy-4-methylchromen-2-one	Oc1ccc2c(c1)oc(=O)c(c2C)c1ccccc1Cl
725	ST056240	3-(2-chlorophenyl)-7-methoxychromen-2-one	COc1ccc2c(c1)oc(=O)c(c2)c1ccccc1Cl
726	ST056241	3-(3-chlorophenyl)chromen-2-one	Clc1cccc(c1)c1cc2ccccc2oc1=O
727	ST056242	3-(3-chlorophenyl)-7-hydroxychromen-2-one	Oc1ccc2c(c1)oc(=O)c(c2)c1cccc(c1)Cl
728	ST056243	3-(3-chlorophenyl)-6-hydroxy-4-methylchromen-2-one	Clc1cccc(c1)c1c(=O)oc2c(c1C)cc(cc2)O
729	ST056244	3-(3-chlorophenyl)-7-hydroxy-4-methylchromen-2-one	Oc1ccc2c(c1)oc(=O)c(c2C)c1cccc(c1)Cl
730	ST056245	3-(3-chlorophenyl)-7-methoxychromen-2-one	COc1ccc2c(c1)oc(=O)c(c2)c1cccc(c1)Cl
731	ST056362	(2E)-3-(3-bromo-4-fluorophenyl)prop-2-enoic acid	OC(=O)/C=C/c1ccc(c(c1)Br)F
732	ST056387	2-(methylethylidene)butanedioic acid	OC(=O)CC(=C(C)C)C(=O)O
733	ST056516	6-{N-[(3,4,5-trimethoxyphenyl)carbonylamino]carbamoyl}cyclohex-3-enecarboxylic acid	COc1cc(cc(c1OC)OC)C(=O)NNC(=O)C1CC=CCC1C(=O)O
734	ST056547	1-(2-oxo-2-(2-1,2,3,4-tetrahydroisoquinolyl)ethyl)benzo[d]azolidine-2,3-dione	O=C(N1CCc2c(C1)cccc2)CN1c2ccccc2C(=O)C1=O
735	ST056689	4-{[5-(3-bromophenyl)-4-prop-2-enyl-1,2,4-triazol-3-ylthio]methyl}hydroquinolin-2-one	C=CCn1c(SCc2cc(=O)[nH]c3c2cccc3)nnc1c1cccc(c1)Br
736	ST056692	4-{[4-methyl-5-(phenoxymethyl)-1,2,4-triazol-3-ylthio]methyl}hydroquinolin-2-one	O=c1cc(CSc2nnc(n2C)COc2ccccc2)c2c([nH]1)cccc2
737	ST056740	1-(2H-benzo[d]1,3-dioxolan-5-yl)-2-[5-(methoxymethyl)-4-phenyl(1,2,4-triazol-3-ylthio)]ethan-1-one	COCc1nnc(n1c1ccccc1)SCC(=O)c1ccc2c(c1)OCO2
738	ST056759	methyl 2-[(dibenzo[b,d]furan-2-ylsulfonyl)amino]-3,4,5-trimethoxybenzoate	COC(=O)c1cc(OC)c(c(c1NS(=O)(=O)c1ccc2c(c1)c1ccccc1o2)OC)OC
739	ST056764	(2-bromo-3,4,5-trimethoxyphenyl)-N-[4-(4-nitrophenyl)phenyl]carboxamide	COc1cc(C(=O)Nc2ccc(cc2)c2ccc(cc2)[N+](=O)[O-])c(c(c1OC)OC)Br
740	ST056913	6-(hydroxymethyl)-2-[3,4,5-trihydroxy-6-(hydroxymethyl)(2H-3,4,5,6-tetrahydropyran-2-yloxy)]-2H-3,4,5,6-tetrahydropyran-3,4,5-triol, hydrate	OCC1OC(OC2OC(CO)C(C(C2O)O)O)C(C(C1O)O)O.O
741	ST056918	1-[4-hydroxy-5-(hydroxymethyl)oxolan-2-yl]-5-(trifluoromethyl)-1,3-dihydropyrimidine-2,4-dione	OCC1OC(CC1O)n1cc(c(=O)[nH]c1=O)C(F)(F)F
742	ST057032	ethyl 2-{4-[(6-methoxy(2H-benzo[d]1,3-dioxolan-5-yl))methylene]-3-methyl-5-oxo(1,2-diazolinyl)}-4-methyl-1,3-thiazole-5-carboxylate	CCOC(=O)c1sc(nc1C)N1N=C(/C(=C\c2cc3OCOc3cc2OC)/C1=O)C
743	ST057039	8-{2-[4-(tert-butyl)phenoxy]ethylthio}purine-6-ylamine	Nc1ncnc2c1nc([nH]2)SCCOc1ccc(cc1)C(C)(C)C
744	ST057042	1-(2H-benzo[3,4-d]1,3-dioxolen-5-yl)-5-[(4-piperidylphenyl)methylene]-1,3-dihydropyrimidine-2,4,6-trione	O=C1NC(=O)N(C(=O)/C/1=C/c1ccc(cc1)N1CCCCC1)c1ccc2c(c1)OCO2
745	ST057231	ethyl 2-[(4-methoxyphenyl)carbonylamino]acetate	CCOC(=O)CNC(=O)c1ccc(cc1)OC
746	ST057245	3-{N-[bis(4-methoxyphenyl)methyl]carbamoyl}-2-[(2-fluoren-9-ylacetyloxy)amino] propanoic acid	COc1ccc(cc1)C(c1ccc(cc1)OC)NC(=O)CC(C(=O)O)NOC(=O)CC1c2ccccc2c2c1cccc2
747	ST057254	2-[(4-{[(2,4-diaminopteridin-6-yl)methyl]methylamino}phenyl)carbonylamino]pentanedioic acid	OC(=O)CCC(C(=O)O)NC(=O)c1ccc(cc1)N(Cc1cnc2c(n1)c(N)nc(n2)N)C
748	ST057334	N-((1S)-1-carbamoyl-2-indol-3-ylethyl)acetamide	CC(=O)N[C@H](C(=O)N)Cc1c[nH]c2c1cccc2
749	ST057344	N-{8-chloro-2,4-dimethyl-5-[3-(trifluoromethyl)phenoxy](6-quinolyl)}-N-[3,4,5- trihydroxy-6-(hydroxymethyl)(2H-3,4,5,6-tetrahydropyran-2-yl)]acetamide	OCC1OC(C(C(C1O)O)O)N(c1cc(Cl)c2c(c1Oc1cccc(c1)C(F)(F)F)c(C)cc(n2)C)C(=O)C
750	ST057345	{3,4,5-triacetyloxy-6-[N-(5,8-dimethoxy-2,4-dimethyl(6-quinolyl))acetylamino]- 2H-3,4,5,6-tetrahydropyran-2-yl}methyl acetate	COc1cc(N(C2OC(COC(=O)C)C(C(C2OC(=O)C)OC(=O)C)OC(=O)C)C(=O)C)c(c2c1nc(C)cc2C)OC
751	ST057361	7-(diethylylidene)-3,4-dihydroxyphenoxazinecarboxamide, chloride	CC[N+](=c1ccc2c(c1)oc1c(n2)c(cc(c1O)O)C(=O)N)CC.[Cl-]
752	ST057448	ethyl 6-bromo-2-oxochromene-3-carboxylate	CCOC(=O)c1cc2cc(Br)ccc2oc1=O
753	ST057513	3-(4-bromophenyl)-7-hydroxychromen-2-one	Brc1ccc(cc1)c1cc2ccc(cc2oc1=O)O
754	ST057514	3-(3-bromophenyl)-7-hydroxychromen-2-one	Oc1ccc2c(c1)oc(=O)c(c2)c1cccc(c1)Br
755	ST057538	3-(2-bromoacetyl)chromen-2-one	BrCC(=O)c1cc2ccccc2oc1=O
756	ST057564	2-(2-indol-3-ylacetylamino)butanedioic acid	O=C(Cc1c[nH]c2c1cccc2)NC(C(=O)O)CC(=O)O
757	ST057567	2-(aminocarbonylamino)-3-indol-3-ylpropanoic acid	NC(=O)NC(C(=O)O)Cc1c[nH]c2c1cccc2
758	ST057591	2-imidazol-4-ylacetic acid	OC(=O)Cc1c[nH]cn1
759	ST057628	2-(4-chlorophenyl)-1-(2-hydroxy-4,6-dimethoxyphenyl)ethan-1-one	COc1cc(O)c(c(c1)OC)C(=O)Cc1ccc(cc1)Cl
760	ST057631	2-(2-chlorophenyl)-1-(2-hydroxy-4,6-dimethoxyphenyl)ethan-1-one	COc1cc(O)c(c(c1)OC)C(=O)Cc1ccccc1Cl
761	ST057632	2-(3-chlorophenyl)-1-(2,4,6-trihydroxyphenyl)ethan-1-one	Clc1cccc(c1)CC(=O)c1c(O)cc(cc1O)O
762	ST057725	4,5-dihydroxy-1,8-dinitroanthracene-9,10-dione	O=C1c2c(ccc(c2C(=O)c2c1c(ccc2O)[N+](=O)[O-])O)[N+](=O)[O-]
763	ST057731	2-(3-amino-6-iminoxanthen-9-yl)benzoic acid, chloride	Nc1ccc2c(c1)oc1c(c2c2ccccc2C(=O)O)ccc(=[NH2+])c1.[Cl-]
764	ST057804	2-{4-[(6-chloro(2H-benzo[d]1,3-dioxolan-5-yl))methylene]-2,5-dioxo(1,3-diazolidinyl)}-N-(3-methylphenyl)acetamide	O=C(CN1C(=O)N/C(=C\c2cc3OCOc3cc2Cl)/C1=O)Nc1cccc(c1)C
765	ST057890	N-(3,4-dimethylphenyl)-2-{5-[(6-chloro(2H-benzo[d]1,3-dioxolan-5-yl))methylene]-2,4-dioxo(1,3-thiazolidin-3-yl)}acetamide	O=C(CN1C(=O)S/C(=C/c2cc3OCOc3cc2Cl)/C1=O)Nc1ccc(c(c1)C)C
766	ST058035	2-{4-[(6-chloro(2H-benzo[d]1,3-dioxolen-5-yl))methylene]-2,5-dioxo(1,3-diazolidinyl)}-N-(4-methylphenyl)acetamide	O=C(CN1C(=O)N/C(=C/c2cc3OCOc3cc2Cl)/C1=O)Nc1ccc(cc1)C
767	ST058036	2-{4-[(7-methoxy(2H-benzo[d]1,3-dioxolen-5-yl))methylene]-2,5-dioxo(1,3-diazolidinyl)}-N-(4-methylphenyl)acetamide	COc1cc(/C=C\2/NC(=O)N(C2=O)CC(=O)Nc2ccc(cc2)C)cc2c1OCO2
768	ST058064	N-(2-fluorophenyl)-2-{5-[(6-nitro(2H-benzo[3,4-d]1,3-dioxolan-5-yl))methylene]-2,4-dioxo(1,3-thiazolidin-3-yl)}acetamide	O=C(Nc1ccccc1F)CN1C(=O)S/C(=C\c2cc3OCOc3cc2[N+](=O)[O-])/C1=O
769	ST058074	2-{5-[(6-chloro(2H-benzo[d]1,3-dioxolen-5-yl))methylene]-2,4-dioxo(1,3-thiazolidin-3-yl)}-N-(4-methylphenyl)acetamide	O=C(CN1C(=O)S/C(=C/c2cc3OCOc3cc2Cl)/C1=O)Nc1ccc(cc1)C
770	ST058101	N-(4-chlorophenyl)-2-{4-[(6-ethoxy(2H-benzo[d]1,3-dioxolen-5-yl))methylene]-2, 5-dioxo(1,3-diazolidinyl)}acetamide	CCOc1cc2OCOc2cc1/C=C\1/NC(=O)N(C1=O)CC(=O)Nc1ccc(cc1)Cl
771	ST058126	8-methyl-8-azabicyclo[3.2.1]octan-3-one	CN1C2CCC1CC(=O)C2
772	ST058289	ethyl 2-[4-(2H-benzo[3,4-d]1,3-dioxolan-5-ylmethylene)-3-methyl-5-oxo(1,2-diazolinyl)]-4-methyl-1,3-thiazole-5-carboxylate	CCOC(=O)c1sc(nc1C)N1N=C(/C(=C\c2ccc3c(c2)OCO3)/C1=O)C
773	ST058403	(2S)-2-[(tert-butoxy)carbonylamino]-3-[4-(tert-butoxy)phenyl]propanoic acid	O=C(OC(C)(C)C)N[C@H](C(=O)O)Cc1ccc(cc1)OC(C)(C)C
774	ST058410	8-bromo-3-(4-bromophenyl)-6-chloro-4-phenylchromen-2-one	Brc1ccc(cc1)c1c(=O)oc2c(c1c1ccccc1)cc(cc2Br)Cl
775	ST058411	8-bromo-6-chloro-3-(4-hydroxyphenyl)-4-methylchromen-2-one	Oc1ccc(cc1)c1c(=O)oc2c(c1C)cc(cc2Br)Cl
776	ST058418	4-hydroxy-3-iodo-5-methoxybenzaldehyde	COc1cc(C=O)cc(c1O)I
777	ST058420	5-((2S)-1,2,3-trihydroxypropyl)(3S,4R,5R)-3,4-dihydroxy-3,4,5-trihydrofuran-2-one	OC[C@@H](C(C1OC(=O)[C@H]([C@H]1O)O)O)O
778	ST058433	2-(4-chlorophenyl)-6-methylchromen-4-one	Clc1ccc(cc1)c1cc(=O)c2c(o1)ccc(c2)C
779	ST058439	3-(4-bromophenyl)-4-methylchromen-2-one	Brc1ccc(cc1)c1c(=O)oc2c(c1C)cccc2
780	ST058444	3-(3,4-dimethoxyphenyl)-6-chloro-7-hydroxy-4-methylchromen-2-one	COc1cc(ccc1OC)c1c(=O)oc2c(c1C)cc(c(c2)O)Cl
781	ST058452	3-acetyl-2-oxo-3-hydrobenzoxazole	CC(=O)n1c(=O)oc2c1cccc2
782	ST058664	2-(6-amino-4-hydroxypyrimidin-2-ylthio)-N-(2,6-dichlorophenyl)acetamide	O=C(Nc1c(Cl)cccc1Cl)CSc1nc(N)cc(n1)O
783	ST058680	N-{2-[N-benzylcarbamoyl]phenyl}(3,4,5-trimethoxyphenyl)carboxamide	COc1c(OC)cc(cc1OC)C(=O)Nc1ccccc1C(=O)NCc1ccccc1
784	ST058803	(2E)-3-(3,4-dimethoxyphenyl)-N-(3,4-dimethoxyphenyl)prop-2-enamide	COc1ccc(cc1OC)/C=C/C(=O)Nc1ccc(c(c1)OC)OC
785	ST058867	N-(5-chloro(2-pyridyl))-2-{1-[(4-chlorophenyl)carbonyl]-5-methoxy-2-methylindol-3-yl}acetamide	COc1ccc2c(c1)c(CC(=O)Nc1ccc(cn1)Cl)c(n2C(=O)c1ccc(cc1)Cl)C
786	ST058908	(2,4-dimethoxyphenyl){2-[4-(4-phenyl(1,3-thiazol-2-yl))piperazinyl]quinazolin- 4-yl}amine	COc1cc(OC)ccc1Nc1nc(nc2c1cccc2)N1CCN(CC1)c1scc(n1)c1ccccc1
787	ST058909	(2,4-dimethoxyphenyl)(2-{4-[4-(4-fluorophenyl)(1,3-thiazol-2-yl)]piperazinyl}quinazolin-4-yl)amine	COc1cc(OC)ccc1Nc1nc(nc2c1cccc2)N1CCN(CC1)c1scc(n1)c1ccc(cc1)F
788	ST059035	N-{4-[N-benzylcarbamoyl]phenyl}(3,4,5-trimethoxyphenyl)carboxamide	COc1c(OC)cc(cc1OC)C(=O)Nc1ccc(cc1)C(=O)NCc1ccccc1
789	ST059073	3-bromo-6-fluorochromen-4-one	Fc1ccc2c(c1)c(=O)c(co2)Br
790	ST059081	6-bromo-2-phenylchromen-4-one	Brc1ccc2c(c1)c(=O)cc(o2)c1ccccc1
791	ST059353	3-indol-3-yl-N-(4-iodo-2-methylphenyl)-2-[(phenylmethoxy)carbonylamino]propanamide	O=C(NC(C(=O)Nc1ccc(cc1C)I)Cc1c[nH]c2c1cccc2)OCc1ccccc1
792	ST059361	2-(2,2-diphenylacetylamino)-3-indol-3-yl-N-(4-iodophenyl)propanamide	O=C(C(Cc1c[nH]c2c1cccc2)NC(=O)C(c1ccccc1)c1ccccc1)Nc1ccc(cc1)I
793	ST059419	N'-[(4-methoxyphenyl)methyl]-N-(2-methylphenyl)ethane-1,2-diamide	COc1ccc(cc1)CNC(=O)C(=O)Nc1ccccc1C
794	ST059434	(6E)-3,7,11-trimethyldodeca-1,6,10-trien-3-ol	C=CC(CC/C=C(/CCC=C(C)C)\C)(O)C
795	ST059648	N-(2,6-dichlorophenyl)-2-(4-hydroxy-6-propylpyrimidin-2-ylthio)acetamide	CCCc1nc(SCC(=O)Nc2c(Cl)cccc2Cl)nc(c1)O
796	ST059828	8-chloro-2-(4-methylphenyl)chroman-4-one	Cc1ccc(cc1)C1CC(=O)c2c(O1)c(Cl)ccc2
797	ST060103	(3,4-dimethoxyphenyl)-N-[(4-chlorophenyl)phenylmethyl]carboxamide	COc1cc(ccc1OC)C(=O)NC(c1ccc(cc1)Cl)c1ccccc1
798	ST060140	(2-bromophenyl)-N-[(3,4,5-trimethoxyphenyl)methyl]carboxamide	COc1cc(CNC(=O)c2ccccc2Br)cc(c1OC)OC
799	ST060145	(4-nitrophenyl)-N-[(3,4,5-trimethoxyphenyl)methyl]carboxamide	COc1cc(CNC(=O)c2ccc(cc2)[N+](=O)[O-])cc(c1OC)OC
800	ST060182	6-methyl-2,3,4,9-tetrahydro-4aH-carbazol-1-one	Cc1ccc2c(c1)c1CCCC(=O)c1[nH]2
801	ST060191	3,4,5-trihydroxybenzamide	NC(=O)c1cc(O)c(c(c1)O)O
802	ST060193	3-amino-3,4,5-trihydrofuran-2-one	O=C1OCCC1N
803	ST060199	6-chloro-7-methyl-4-oxochromene-3-carbonitrile	N#Cc1coc2c(c1=O)cc(c(c2)C)Cl
804	ST060234	2-[bisbenzylamino]-1-(4-hydroxy-3-methoxyphenyl)ethan-1-one, chloride	COc1cc(ccc1O)C(=O)CN(Cc1ccccc1)Cc1ccccc1.Cl
805	ST060287	2-(3,4-dimethoxyphenyl)-3-hydroxy-5,7-dimethoxychroman-4-one	COc1cc2OC(c3ccc(c(c3)OC)OC)C(C(=O)c2c(c1)OC)O
806	ST060362	6-(2H-benzo[3,4-d]1,3-dioxolan-5-yl)-4-(4-chlorophenyl)-2-oxohydropyridine-3-carbonitrile	N#Cc1c(=O)[nH]c(cc1c1ccc(cc1)Cl)c1ccc2c(c1)OCO2
807	ST060391	(3,4-dimethoxyphenyl)-N-[2-(3-phenoxyphenoxy)ethyl]carboxamide	COc1cc(ccc1OC)C(=O)NCCOc1cccc(c1)Oc1ccccc1
808	ST060472	(2E)-3-(2-chloro-5-nitrophenyl)prop-2-enoic acid	OC(=O)/C=C/c1cc(ccc1Cl)[N+](=O)[O-]
809	ST060804	6-methoxy-3-{[benzylamino]methyl}hydroquinolin-2-one	COc1ccc2c(c1)cc(c(=O)[nH]2)CNCc1ccccc1
810	ST060885	N'-(3-methylbutyl)-N-[2-(4-methylphenoxy)ethyl]ethane-1,2-diamide	CC(CCNC(=O)C(=O)NCCOc1ccc(cc1)C)C
811	ST061746	1-ethyl-4-(4-methylpiperidyl)-3-nitrohydroquinolin-2-one	CCn1c2ccccc2c(c(c1=O)[N+](=O)[O-])N1CCC(CC1)C
812	ST062376	1-methyl-4-piperidyl 6-nitro-2-oxochromene-3-carboxylate	CN1CCC(CC1)OC(=O)c1cc2cc(ccc2oc1=O)[N+](=O)[O-]
813	ST063372	3-(2,2-dimethyl(2H-3,4,5,6-tetrahydropyran-4-yl))-3-(4-methylphenyl)propanoic acid	OC(=O)CC(c1ccc(cc1)C)C1CCOC(C1)(C)C
814	ST063382	N-(2-indol-3-ylethyl)-N'-prop-2-enylethane-1,2-diamide	C=CCNC(=O)C(=O)NCCc1c[nH]c2c1cccc2
815	ST064519	N-(2,3-dichlorophenyl)(1,3-dimethyl-2,6-dioxo(1,3-dihydropyrimidin-4-yl))carboxamide	Clc1c(cccc1Cl)NC(=O)c1cc(=O)n(c(=O)n1C)C
816	ST064520	(1,3-dimethyl-2,6-dioxo(1,3-dihydropyrimidin-4-yl))-N-[2-(2-chlorophenoxy)ethyl]carboxamide	Clc1ccccc1OCCNC(=O)c1cc(=O)n(c(=O)n1C)C
817	ST064560	(3,5-dimethoxyphenyl)-N-(2,3-dimethylquinoxalin-6-yl)carboxamide	COc1cc(OC)cc(c1)C(=O)Nc1ccc2c(c1)nc(c(n2)C)C
818	ST064561	(3,4-dimethoxyphenyl)-N-[4-(imidazolylmethyl)phenyl]carboxamide	COc1cc(ccc1OC)C(=O)Nc1ccc(cc1)Cn1cncc1
819	ST064725	8,9-dimethoxy-2,4-dimethyl-5-oxo-6-hydropyridino[3,4-c]quinolinecarboxylic acid	COc1cc2[nH]c(=O)c3c(c2cc1OC)c(C(=O)O)c(nc3C)C
820	ST064726	2-(acetylamino)-N-(2-furylmethyl)-3-indol-2-ylpropanamide	CC(=O)NC(C(=O)NCc1ccco1)Cc1cc2c([nH]1)cccc2
821	ST065321	2,6-bis[(4-methoxyphenyl)methylene]-4-ethylcyclohexan-1-one	CCC1C/C(=C\c2ccc(cc2)OC)/C(=O)/C(=C/c2ccc(cc2)OC)/C1
822	ST065331	N-(5-oxo-2-phenylchromeno[3,4-e]pyrimidin-4-yl)acetamide	CC(=O)Nc1nc(nc2c1c(=O)oc1c2cccc1)c1ccccc1
823	ST065341	3-acetyl-1-[(2-chlorophenyl)methyl]-5-hydroxy-2-methylindole	Oc1ccc2c(c1)c(C(=O)C)c(n2Cc1ccccc1Cl)C
824	ST065355	N-[3-(4-methyl(1,2,4-triazol-3-yl))phenyl](3,4,5-trimethoxyphenyl)carboxamide	COc1c(OC)cc(cc1OC)C(=O)Nc1cccc(c1)c1nncn1C
825	ST065402	N-{2-[(6,7-dimethoxyisoquinolyl)methyl]-4,5-dimethoxyphenyl}(4-fluorophenyl)carboxamide	COc1cc(Cc2nccc3c2cc(OC)c(c3)OC)c(cc1OC)NC(=O)c1ccc(cc1)F
826	ST065403	N-[4-(2-thienylcarbonyl)phenyl](3,4,5-trimethoxyphenyl)carboxamide	COc1cc(cc(c1OC)OC)C(=O)Nc1ccc(cc1)C(=O)c1cccs1
827	ST065418	N-(2H-benzo[3,4-d]1,3-dioxolan-5-ylmethyl)(2-bromo-3,4,5-trimethoxyphenyl)carboxamide	COc1cc(C(=O)NCc2ccc3c(c2)OCO3)c(c(c1OC)OC)Br
828	ST065428	N-{4-[(2E)-3-(3,4-dimethoxyphenyl)prop-2-enoyl]phenyl}acetamide	COc1cc(/C=C/C(=O)c2ccc(cc2)NC(=O)C)ccc1OC
829	ST065431	ethyl 1-{[(3,4-dimethoxyphenyl)carbonylamino]methyl}piperidine-4-carboxylate	CCOC(=O)C1CCN(CC1)CNC(=O)c1ccc(c(c1)OC)OC
830	ST065439	(3,4-dimethoxyphenyl)-N-{[(methylamino)thioxomethyl]amino}carboxamide	CNC(=S)NNC(=O)c1ccc(c(c1)OC)OC
831	ST065455	2-(4-cyclohexylphenoxy)-N-[(3,4,5-trimethoxyphenyl)methyl]acetamide	COc1cc(CNC(=O)COc2ccc(cc2)C2CCCCC2)cc(c1OC)OC
832	ST065460	3-nitro-4-[(2-phenoxyethyl)amino]chromen-2-one	[O-][N+](=O)c1c(=O)oc2c(c1NCCOc1ccccc1)cccc2
833	ST065467	N-(3-pyridyl)(3,4,5-triethoxyphenyl)carboxamide	CCOc1cc(cc(c1OCC)OCC)C(=O)Nc1cccnc1
834	ST065501	2-[(dibenzo[b,d]furan-2-ylsulfonyl)methylamino]acetic acid	OC(=O)CN(S(=O)(=O)c1ccc2c(c1)c1ccccc1o2)C
835	ST065512	4-phenyl-2-(2-1,2,3,4-tetrahydroisoquinolyl)-1,3-thiazole	c1ccc(cc1)c1csc(n1)N1CCc2c(C1)cccc2
836	ST065528	7-[(3-bromophenyl)methyl]-8-chloro-1,3-dimethyl-1,3,7-trihydropurine-2,6-dione	Brc1cccc(c1)Cn1c(Cl)nc2c1c(=O)n(C)c(=O)n2C
837	ST065529	8-chloro-7-[(2-fluorophenyl)methyl]-1,3-dimethyl-1,3,7-trihydropurine-2,6-dione	Fc1ccccc1Cn1c(Cl)nc2c1c(=O)n(C)c(=O)n2C
838	ST065554	carbamoylmethyl 2-{1-[(4-chlorophenyl)carbonyl]-5-methoxy-2-methylindol-3-yl}acetate	COc1ccc2c(c1)c(CC(=O)OCC(=O)N)c(n2C(=O)c1ccc(cc1)Cl)C
839	ST065680	1,8,8-trimethyl-3-oxabicyclo[3.2.1]octane-2,4-dione	O=C1OC(=O)C2(C(C1CC2)(C)C)C
840	ST065757	(2E)-3-[4-(pyrrolidinylsulfonyl)phenyl]prop-2-enoic acid	OC(=O)/C=C/c1ccc(cc1)S(=O)(=O)N1CCCC1
841	ST065785	6,7-dimethoxyisoquinolyl 3,4-dimethoxyphenyl ketone	COc1ccc(cc1OC)C(=O)c1nccc2c1cc(OC)c(c2)OC
842	ST065792	(3,5-dimethoxyphenyl)-N-(1-oxo(3-hydroisobenzofuran-5-yl))carboxamide	COc1cc(OC)cc(c1)C(=O)Nc1ccc2c(c1)COC2=O
843	ST065826	8-benzimidazol-2-ylthio-7-[(2,4-dichlorophenyl)methyl]-1,3-dimethyl-1,3,7-trihydropurine-2,6-dione	Clc1ccc(c(c1)Cl)Cn1c(Sc2nc3c([nH]2)cccc3)nc2c1c(=O)n(c(=O)n2C)C
844	ST065916	(3,5-dimethoxyphenyl)-N-[5-(2-methylpropyl)(1,3,4-thiadiazol-2-yl)]carboxamide	COc1cc(OC)cc(c1)C(=O)Nc1nnc(s1)CC(C)C
845	ST065924	(3,5-dimethoxyphenyl)-N-[5-(2,2-dimethylpropyl)(1,3,4-thiadiazol-2-yl)]carboxamide	COc1cc(OC)cc(c1)C(=O)Nc1nnc(s1)CC(C)(C)C
846	ST065925	2H-benzo[3,4-d]1,3-dioxolen-5-yl-N-(4,5,6,7-tetrahydrobenzothiazol-2-yl)carboxamide	O=C(c1ccc2c(c1)OCO2)Nc1nc2c(s1)CCCC2
847	ST065983	(3,5-dimethoxyphenyl)-N-[2-(2-furylmethylthio)ethyl]carboxamide	COc1cc(OC)cc(c1)C(=O)NCCSCc1ccco1
848	ST066003	N'-ethyl-N-(2-indol-3-ylethyl)ethane-1,2-diamide	CCNC(=O)C(=O)NCCc1c[nH]c2c1cccc2
849	ST066157	2-(6-amino-4-hydroxypyrimidin-2-ylthio)-N-methyl-N-phenylacetamide	Nc1nc(SCC(=O)N(c2ccccc2)C)nc(c1)O
850	ST066190	piperidyl 2,4,5-trimethoxyphenyl ketone	COc1cc(OC)c(cc1C(=O)N1CCCCC1)OC
851	ST066286	[2-(5-methoxyindol-3-yl)ethyl](phenylsulfonyl)amine	COc1ccc2c(c1)c(CCNS(=O)(=O)c1ccccc1)c[nH]2
852	ST066287	[2-(5-methoxyindol-3-yl)ethyl][benzylsulfonyl]amine	COc1ccc2c(c1)c(CCNS(=O)(=O)Cc1ccccc1)c[nH]2
853	ST066288	N-[2-(5-chloroindol-3-yl)ethyl]propanamide	CCC(=O)NCCc1c[nH]c2c1cc(Cl)cc2
854	ST066294	methyl 3-[(2-(2-1,2,3,4-tetrahydroisoquinolyl)acetylamino)methyl]benzoate	COC(=O)c1cccc(c1)CNC(=O)CN1CCc2c(C1)cccc2
855	ST066330	N-(4-{N-[2-(5-methylindol-3-yl)ethyl]carbamoyl}phenyl)acetamide	CC(=O)Nc1ccc(cc1)C(=O)NCCc1c[nH]c2c1cc(C)cc2
856	ST066400	3-(phenylsulfonyl)-1-(2-1,2,3,4-tetrahydroisoquinolyl)propan-1-one	O=C(N1CCc2c(C1)cccc2)CCS(=O)(=O)c1ccccc1
857	ST066425	(5-nitro(2-pyridyl))[(3,4,5-trimethoxyphenyl)methyl]amine	COc1cc(CNc2ccc(cn2)[N+](=O)[O-])cc(c1OC)OC
858	ST066440	2-(acetylamino)-3-indol-3-yl-N-(2-phenylethyl)propanamide	CC(=O)NC(C(=O)NCCc1ccccc1)Cc1c[nH]c2c1cccc2
859	ST066484	methyl 1-(2H-benzo[3,4-d]1,3-dioxolen-5-ylcarbonyl)indole-3-carboxylate	COC(=O)c1cn(c2c1cccc2)C(=O)c1ccc2c(c1)OCO2
860	ST066505	methyl 2-amino-5-oxo-4-[3-(trifluoromethyl)phenyl]-4H-pyrano[3,2-c]chromene-3-carboxylate	COC(=O)C1=C(N)Oc2c(C1c1cccc(c1)C(F)(F)F)c(=O)oc1c2cccc1
861	ST066506	methyl 2-amino-5-oxo-4-[4-(trifluoromethyl)phenyl]-4H-pyrano[3,2-c]chromene-3-carboxylate	COC(=O)C1=C(N)Oc2c(C1c1ccc(cc1)C(F)(F)F)c(=O)oc1c2cccc1
862	ST066507	ethyl 2-amino-4-(2,4-difluorophenyl)-5-oxo-4H-pyrano[3,2-c]chromene-3-carboxylate	CCOC(=O)C1=C(N)Oc2c(C1c1ccc(cc1F)F)c(=O)oc1c2cccc1
863	ST066681	2-[2-(6,7-dimethoxy(2-1,2,3,4-tetrahydroisoquinolyl))-2-oxoethylthio]-4-phenyl-5,6,7-trihydrocyclopenta[1,2-b]pyridine-3-carbonitrile	N#Cc1c(SCC(=O)N2CCc3c(C2)cc(c(c3)OC)OC)nc2c(c1c1ccccc1)CCC2
864	ST066694	3-amino-6-cyclopropyl-4-(trifluoromethyl)thiopheno[2,3-b]pyridin-2-yl 6,7-dimethoxy(2-1,2,3,4-tetrahydroisoquinolyl) ketone	COc1cc2CN(CCc2cc1OC)C(=O)c1sc2c(c1N)c(cc(n2)C1CC1)C(F)(F)F
865	ST066815	6-chloro-1-ethyl-3-(2-quinolyl)hydroquinolin-2-one	CCn1c(=O)c(cc2c1ccc(c2)Cl)c1ccc2c(n1)cccc2
866	ST066817	3-phenyl-2-pyrrolylpropanoic acid	OC(=O)C(n1cccc1)Cc1ccccc1
867	ST066871	26,28-dimethoxy-5,11,17,23-tetrakis(tert-butyl)pentacyclo[19.3.1.1<3,7>.1<9,13 >.1<15,19>]octacosa-1(25),3,5,7(26),9,11,13(27),15(28),16,18,21,23-dodecaene-2 5,27-diol	COc1c2Cc3cc(cc(c3O)Cc3cc(cc(Cc4c(c(Cc1cc(c2)C(C)(C)C)cc(c4)C(C)(C)C)O)c3OC)C(C)(C)C)C(C)(C)C
868	ST066880	indole-3-carboxylic acid	OC(=O)c1c[nH]c2c1cccc2
869	ST066885	2-methylnaphthalene-1,4-dione	O=C1C=C(C)C(=O)c2c1cccc2
870	ST066892	1,3,5-triprop-2-enyl-1,3,5-triazaperhydroine-2,4,6-trione	C=CCn1c(=O)n(CC=C)c(=O)n(c1=O)CC=C
871	ST066902	(2E)-3-(3-chlorophenyl)prop-2-enoic acid	OC(=O)/C=C/c1cccc(c1)Cl
872	ST066903	3-(3,4-dimethoxyphenyl)-6-hydroxy-4-methylchromen-2-one	COc1cc(ccc1OC)c1c(=O)oc2c(c1C)cc(cc2)O
873	ST066940	N-[2-(2-phenylphenoxy)ethyl](3,4,5-trimethoxyphenyl)carboxamide	COc1cc(cc(c1OC)OC)C(=O)NCCOc1ccccc1c1ccccc1
874	ST066947	{2-[(6,7-dimethoxyisoquinolyl)methyl]-4,5-dimethoxyphenyl}(ethylsulfonyl)amine	COc1cc(NS(=O)(=O)CC)c(cc1OC)Cc1nccc2c1cc(OC)c(c2)OC
875	ST066973	4-(3-fluorophenyl)-2-methyl(1,2,5-trihydropyrimidino[1,2-a]benzimidazol-3-yl) phenyl ketone	Fc1cccc(c1)C1=C(C(C)Nc2n1c1ccccc1n2)C(=O)c1ccccc1
876	ST066980	(2E)-N-(2H-benzo[3,4-d]1,3-dioxolan-5-ylmethyl)-3-(4-nitrophenyl)prop-2-enamide	O=C(NCc1ccc2c(c1)OCO2)/C=C/c1ccc(cc1)[N+](=O)[O-]
877	ST066983	2-methylindolinyl 3,4,5-trimethoxyphenyl ketone	COc1cc(cc(c1OC)OC)C(=O)N1C(C)Cc2c1cccc2
878	ST067007	N-(1,3-thiazol-2-yl)(3,4,5-trimethoxyphenyl)carboxamide	COc1cc(cc(c1OC)OC)C(=O)Nc1nccs1
879	ST067113	ethyl 1-(2,4-difluorophenyl)-7-chloro-6-fluoro-4-oxohydropyridino[2,3-b]pyridine-3-carboxylate	CCOC(=O)c1cn(c2ccc(cc2F)F)c2c(c1=O)cc(c(n2)Cl)F
880	ST067125	5-ethyl-8-oxo-5-hydro-2H-1,3-dioxoleno[4,5-g]quinoline-7-carboxylic acid	CCn1cc(C(=O)O)c(=O)c2c1cc1OCOc1c2
881	ST067128	(2S)-2-[(tert-butoxy)carbonylamino]-3-[1-(2,4-dinitrophenyl)imidazol-4-yl]propanoic acid	O=C(OC(C)(C)C)N[C@H](C(=O)O)Cc1ncn(c1)c1ccc(cc1[N+](=O)[O-])[N+](=O)[O-]
882	ST067619	[5-cyclopropyl-7-(trifluoromethyl)(8-hydropyrazolo[1,5-a]pyrimidin-2-yl)]-N-[2 -(5-methylindol-3-yl)ethyl]carboxamide	Cc1ccc2c(c1)c(CCNC(=O)c1nn3c(c1)nc(cc3C(F)(F)F)C1CC1)c[nH]2
883	ST067888	(6-bromo(8-hydropyrazolo[1,5-a]pyrimidin-2-yl))-N-(4-methyl-2-oxochromen-7-yl) carboxamide	O=c1cc(C)c2c(o1)cc(cc2)NC(=O)c1cc2n(n1)cc(cn2)Br
884	ST067892	[4-(2H,3H-benzo[e]1,4-dioxan-6-ylcarbonylamino)-1-ethylpyrazol-3-yl]-N-propylcarboxamide	CCCNC(=O)c1nn(cc1NC(=O)c1ccc2c(c1)OCCO2)CC
885	ST068124	({1-[(2-methylphenyl)methyl]pyrazol-4-yl}amino)-2-1,2,3,4-tetrahydroisoquinolylmethane-1-thione	S=C(N1CCc2c(C1)cccc2)Nc1cnn(c1)Cc1ccccc1C
886	ST068192	(3,5-dimethoxyphenyl)-N-{3-[(4-chlorophenyl)sulfonyl]-5-methoxyphenyl}carboxamide	COc1cc(NC(=O)c2cc(OC)cc(c2)OC)cc(c1)S(=O)(=O)c1ccc(cc1)Cl
887	ST068197	2H-benzo[3,4-d]1,3-dioxolen-5-yl-N-{1-[(2-fluorophenyl)methyl](1,2,4-triazol-3 -yl)}carboxamide	O=C(c1ccc2c(c1)OCO2)Nc1ncn(n1)Cc1ccccc1F
888	ST068345	1-(difluoromethyl)pyrazol-5-yl 2,8-dimethyl(1,2,3,4-tetrahydropyridino[4,3-b]indol-5-yl) ketone	CN1CCc2c(C1)c1cc(C)ccc1n2C(=O)c1ccnn1C(F)F
889	ST068815	5-[(4-hydroxy-3,5-dimethoxyphenyl)methylene]-3-phenyl-2-(phenylazamethylene)-1 ,3-thiazolidin-4-one	COc1cc(/C=C/2\S/C(=N\c3ccccc3)/N(C2=O)c2ccccc2)cc(c1O)OC
890	ST068817	6-amino-2-[(2-methylnaphthyl)methylthio]pyrimidin-4-ol	Nc1nc(SCc2c(C)ccc3c2cccc3)nc(c1)O
891	ST068828	3-({2-[2-methyl-5-(trifluoromethoxy)indol-3-yl]ethyl}amino)-2-propanoylcyclohex-2-en-1-one	CCC(=O)C1=C(CCCC1=O)NCCc1c(C)[nH]c2c1cc(cc2)OC(F)(F)F
892	ST068835	3-indol-3-yl-2-{[(7-methyl-3-oxo(2H,4H-benzo[3,4-e]1,4-oxazaperhydroin-6-yl))sulfonyl]amino}propanoic acid	O=C1COc2c(N1)cc(c(c2)C)S(=O)(=O)NC(C(=O)O)Cc1c[nH]c2c1cccc2
893	ST068840	3-(2-(2H,3H-benzo[3,4-e]1,4-dioxin-6-yl)-2-oxoethyl)-3-hydroquinazolin-4-one	O=C(c1ccc2c(c1)OCCO2)Cn1cnc2c(c1=O)cccc2
894	ST068845	1-(2-(2H,3H-benzo[3,4-e]1,4-dioxin-6-yl)-2-oxoethyl)benzimidazole-2-carbonitrile	N#Cc1nc2c(n1CC(=O)c1ccc3c(c1)OCCO3)cccc2
895	ST068876	1-[(7-methyl-3-oxo-2H,4H-benzo[3,4-e]1,4-oxazaperhydroin-6-yl)sulfonyl]pyrrolidine-2-carboxylic acid	O=C1COc2c(N1)cc(c(c2)C)S(=O)(=O)N1CCCC1C(=O)O
896	ST068908	8-methoxy(1,2,3,4-tetrahydroquinolyl) 3,4,5-trimethoxyphenyl ketone	COc1cc(cc(c1OC)OC)C(=O)N1CCCc2c1c(OC)ccc2
897	ST068909	N-{[3-(3,4-dimethylphenyl)adamantanyl]methyl}(3,4,5-trimethoxyphenyl)carboxamide	COc1cc(cc(c1OC)OC)C(=O)NCC12CC3CC(C1)CC(C2)(C3)c1ccc(c(c1)C)C
898	ST068917	10-[2-(3-methylphenoxy)ethyl]-7-(trifluoromethyl)-3,10-dihydrobenzo[g]pteridin e-2,4-dione	Cc1cccc(c1)OCCn1c2ccc(cc2nc2c1nc(=O)[nH]c2=O)C(F)(F)F
899	ST068919	ethyl 10-[2-(3,4-dimethoxyphenyl)ethyl]-2,4-dioxo-3,10-dihydrobenzo[g]pteridine-8-carboxylate	CCOC(=O)c1ccc2c(c1)n(CCc1ccc(c(c1)OC)OC)c1c(n2)c(=O)[nH]c(=O)n1
900	ST068988	4-{[2-(4-ethylphenoxy)ethyl]amino}-3-nitrochromen-2-one	CCc1ccc(cc1)OCCNc1c([N+](=O)[O-])c(=O)oc2c1cccc2
901	ST069019	4-(purin-6-ylthiomethyl)benzoic acid	OC(=O)c1ccc(cc1)CSc1ncnc2c1nc[nH]2
902	ST069027	2-(acetylamino)-3-indol-3-yl-N-{2-[5-methyl-2-(methylethyl)phenoxy]ethyl}propanamide	CC(=O)NC(C(=O)NCCOc1cc(C)ccc1C(C)C)Cc1c[nH]c2c1cccc2
903	ST069036	2-{1-[(4-chlorophenyl)carbonyl]-5-methoxy-2-methylindol-3-yl}-N-cyclopropylacetamide	COc1ccc2c(c1)c(CC(=O)NC1CC1)c(n2C(=O)c1ccc(cc1)Cl)C
904	ST069049	2-[2-(4,5-diphenyl-1,2,4-triazol-3-ylthio)acetylamino]hexanoic acid	CCCCC(C(=O)O)NC(=O)CSc1nnc(n1c1ccccc1)c1ccccc1
905	ST069069	N-(2-cyclopentylethyl)(3,4,5-trimethoxyphenyl)carboxamide	COc1cc(cc(c1OC)OC)C(=O)NCCC1CCCC1
906	ST069115	benzo[d]furan-2-yl-N-[3-methyl-4-(2-oxochromen-3-yl)phenyl]carboxamide	O=c1oc2ccccc2cc1c1ccc(cc1C)NC(=O)c1cc2c(o1)cccc2
907	ST069185	methyl 3,3,3-trifluoro-2-(4-hydroxy-3,5-dimethoxyphenyl)-2-(3-methylpiperazinyl)propanoate	COC(=O)C(C(F)(F)F)(c1cc(OC)c(c(c1)OC)O)N1CCNC(C1)C
908	ST069189	(3,4-dimethoxyphenyl)-N-(1-ethyl-1-methylprop-2-ynyl)carboxamide	CCC(NC(=O)c1ccc(c(c1)OC)OC)(C#C)C
909	ST069212	3-(2-hydroxy-3-methoxyphenyl)-5-(methylethyl)-1-(2-methylthioethyl)-4,6-dioxo- 1,2,3,5,3a,6a-hexahydro-2,5-diazapentalenecarboxylic acid	CSCCC1(NC(C2C1C(=O)N(C2=O)C(C)C)c1cccc(c1O)OC)C(=O)O
910	ST069229	3-{[2-(2,5-dimethylindol-3-yl)ethyl]amino}-2-butanoylcyclohex-2-en-1-one	CCCC(=O)C1=C(CCCC1=O)NCCc1c(C)[nH]c2c1cc(C)cc2
911	ST069268	methyl 3-amino-4-methoxyindole-2-carboxylate	COC(=O)c1[nH]c2c(c1N)c(OC)ccc2
912	ST069283	(2S,1R,5R)-5-methyl-2-(1-methyl-1-phenylethyl)cyclohexan-1-ol	CC1CC[C@H](C(C1)O)C(c1ccccc1)(C)C
913	ST069285	3-amino-3-{N-[1-(methoxycarbonyl)-2-phenylethyl]carbamoyl}propanoic acid	COC(=O)C(NC(=O)C(CC(=O)O)N)Cc1ccccc1
914	ST069292	methyl 3,5-dihydroxybenzoate	COC(=O)c1cc(O)cc(c1)O
915	ST069293	6,7-dihydroxy-2-(3-hydroxyphenyl)chromen-4-one	Oc1cccc(c1)c1cc(=O)c2c(o1)cc(c(c2)O)O
916	ST069294	6,7-dihydroxy-2-phenylchromen-4-one	Oc1cc2c(=O)cc(oc2cc1O)c1ccccc1
917	ST069356	2-hydroxy-3-phenylpropanoic acid	OC(C(=O)O)Cc1ccccc1
918	ST069437	3-methylindeno[3,2-b]quinolin-10-one	Cc1ccc2c(c1)nc1c(c2)C(=O)c2c1cccc2
919	ST069782	quinazolin-4-yl[3-(trifluoromethyl)phenyl]amine, chloride	FC(c1cccc(c1)Nc1ncnc2c1cccc2)(F)F.Cl
920	ST069813	1,5-diphenyl(1,2,4-triazol-3-yl) 2-1,2,3,4-tetrahydroisoquinolyl ketone	O=C(c1nc(n(n1)c1ccccc1)c1ccccc1)N1CCc2c(C1)cccc2
921	ST069827	methyl 3,4,5-trimethoxy-2-{[(1,3,6-trimethyl-2-oxo(3-hydrobenzimidazol-5-yl))sulfonyl]amino}benzoate	COC(=O)c1cc(OC)c(c(c1NS(=O)(=O)c1cc2n(C)c(=O)n(c2cc1C)C)OC)OC
922	ST069845	(2E)-1-(2H-benzo[3,4-d]1,3-dioxolan-5-yl)-3-(2-thienyl)prop-2-en-1-one	O=C(c1ccc2c(c1)OCO2)/C=C/c1cccs1
923	ST069851	1-[(2,6-dichlorophenyl)methyl]-3-hydroxy-3-[2-oxo-2-(3,4,5-trimethoxyphenyl)ethyl]indolin-2-one	COc1cc(cc(c1OC)OC)C(=O)CC1(O)c2ccccc2N(C1=O)Cc1c(Cl)cccc1Cl
924	ST069852	1-(2H-benzo[d]1,3-dioxolen-5-yl)-3-[(4-ethylphenyl)amino]propan-1-one	CCc1ccc(cc1)NCCC(=O)c1ccc2c(c1)OCO2
925	ST069853	1-(2H-benzo[d]1,3-dioxolen-5-yl)-3-[(3,4-dimethylphenyl)amino]propan-1-one	O=C(c1ccc2c(c1)OCO2)CCNc1ccc(c(c1)C)C
926	ST069862	1-(2H-benzo[d]1,3-dioxolen-5-yl)-3-[(4-butylthiophenyl)amino]propan-1-one	CCCCSc1ccc(cc1)NCCC(=O)c1ccc2c(c1)OCO2
927	ST069867	2-methoxyethyl 1-(3-chlorophenyl)-5-hydroxy-2-methylbenzo[g]indole-3-carboxylate	COCCOC(=O)c1c2cc(O)c3c(c2n(c1C)c1cccc(c1)Cl)cccc3
928	ST069870	2-methoxyethyl 5-hydroxy-2-methyl-1-[2-(4-methylphenoxy)ethyl]benzo[g]indole-3-carboxylate	COCCOC(=O)c1c(C)n(c2c1cc(O)c1c2cccc1)CCOc1ccc(cc1)C
929	ST069874	2-methoxyethyl 1-[(2-chlorophenyl)methyl]-5-hydroxy-2-methylbenzo[g]indole-3-carboxylate	COCCOC(=O)c1c(C)n(c2c1cc(O)c1c2cccc1)Cc1ccccc1Cl
930	ST069880	2-methoxyethyl 5-hydroxy-2-methyl-1-benzylbenzo[g]indole-3-carboxylate	COCCOC(=O)c1c(C)n(c2c1cc(O)c1c2cccc1)Cc1ccccc1
931	ST069882	2-methoxyethyl 1-{[4-(tert-butyl)phenyl]methyl}-5-hydroxy-2-methylbenzo[g]indole-3-carboxylate	COCCOC(=O)c1c(C)n(c2c1cc(O)c1c2cccc1)Cc1ccc(cc1)C(C)(C)C
932	ST069883	2-methoxyethyl 5-hydroxy-2-methyl-1-(2-phenylthioethyl)benzo[g]indole-3-carboxylate	COCCOC(=O)c1c(C)n(c2c1cc(O)c1c2cccc1)CCSc1ccccc1
933	ST069885	1-(2H-benzo[d]1,3-dioxolen-5-yl)-3-{[4-(4-chlorophenoxy)phenyl]amino}propan-1- one	Clc1ccc(cc1)Oc1ccc(cc1)NCCC(=O)c1ccc2c(c1)OCO2
934	ST069891	2-methoxyethyl 1-[2-(4-ethylphenoxy)ethyl]-5-hydroxy-2-methylbenzo[g]indole-3-carboxylate	COCCOC(=O)c1c(C)n(c2c1cc(O)c1c2cccc1)CCOc1ccc(cc1)CC
935	ST069892	2-methoxyethyl 1-[2-(2,3-dichlorophenoxy)ethyl]-5-hydroxy-2-methylbenzo[g]indole-3-carboxylate	COCCOC(=O)c1c(C)n(c2c1cc(O)c1c2cccc1)CCOc1cccc(c1Cl)Cl
936	ST069895	2-methoxyethyl 1-(4-ethylphenyl)-5-hydroxy-2-methylbenzo[g]indole-3-carboxylate	COCCOC(=O)c1c(C)n(c2c1cc(O)c1c2cccc1)c1ccc(cc1)CC
937	ST069900	2-methoxyethyl 1-(2-cyclohex-1-enylethyl)-5-hydroxy-2-methylbenzo[g]indole-3-carboxylate	COCCOC(=O)c1c(C)n(c2c1cc(O)c1c2cccc1)CCC1=CCCCC1
938	ST069904	2-methoxyethyl 1-[2-(4-chloro-2-methylphenoxy)ethyl]-5-hydroxy-2-methylbenzo[g ]indole-3-carboxylate	COCCOC(=O)c1c(C)n(c2c1cc(O)c1c2cccc1)CCOc1ccc(cc1C)Cl
939	ST069909	2-methoxyethyl 5-hydroxy-2-methyl-1-(4-methylphenyl)benzo[g]indole-3-carboxylate	COCCOC(=O)c1c(C)n(c2c1cc(O)c1c2cccc1)c1ccc(cc1)C
940	ST069913	1-(2H-benzo[d]1,3-dioxolen-5-yl)-3-(benzo[d]benzo[3,4-b]furan-3-ylamino)propan-1-one	O=C(c1ccc2c(c1)OCO2)CCNc1ccc2c(c1)oc1c2cccc1
941	ST069914	2-methoxyethyl 1-(3-chloro-4-methylphenyl)-5-hydroxy-2-methylbenzo[g]indole-3-carboxylate	COCCOC(=O)c1c(C)n(c2c1cc(O)c1c2cccc1)c1ccc(c(c1)Cl)C
942	ST069919	2-methoxyethyl 1-(4-ethoxyphenyl)-5-hydroxy-2-methylbenzo[g]indole-3-carboxylate	COCCOC(=O)c1c(C)n(c2c1cc(O)c1c2cccc1)c1ccc(cc1)OCC
943	ST069920	2-methoxyethyl 1-[2-(2-chlorophenoxy)ethyl]-5-hydroxy-2-methylbenzo[g]indole-3-carboxylate	COCCOC(=O)c1c(C)n(c2c1cc(O)c1c2cccc1)CCOc1ccccc1Cl
944	ST069921	2-methoxyethyl 5-hydroxy-1-[2-(3-methoxyphenoxy)ethyl]-2-methylbenzo[g]indole-3-carboxylate	COCCOC(=O)c1c2cc(O)c3c(c2n(c1C)CCOc1cccc(c1)OC)cccc3
945	ST069925	2-methoxyethyl 5-hydroxy-2-methyl-1-(3-methylphenyl)benzo[g]indole-3-carboxylate	COCCOC(=O)c1c2cc(O)c3c(c2n(c1C)c1cccc(c1)C)cccc3
946	ST069931	3-[(4-ethylphenyl)(4-hydroxy-2-oxo-8-phenyl(3-hydroquinolyl))methyl]-4-hydroxy -1-phenylhydroquinolin-2-one	CCc1ccc(cc1)C(c1c(O)c2ccccc2n(c1=O)c1ccccc1)c1c(=O)[nH]c2c(c1O)cccc2c1ccccc1
947	ST069932	4-hydroxy-3-[(4-hydroxy-2-oxo-8-phenyl(3-hydroquinolyl))(4-methylthiophenyl)methyl]-1-phenylhydroquinolin-2-one	CSc1ccc(cc1)C(c1c(O)c2ccccc2n(c1=O)c1ccccc1)c1c(=O)[nH]c2c(c1O)cccc2c1ccccc1
948	ST069933	3-[(3,4-dimethoxyphenyl)(4-hydroxy-2-oxo-1-phenyl(3-hydroquinolyl))methyl]-4-hydroxy-1-phenylhydroquinolin-2-one	COc1cc(ccc1OC)C(c1c(O)c2ccccc2n(c1=O)c1ccccc1)c1c(O)c2ccccc2n(c1=O)c1ccccc1
949	ST069971	N-(5,6-dimethoxy-3-oxohydroisobenzofuran-4-yl)-3-cyclohexylpropanamide	COc1c(OC)cc2c(c1NC(=O)CCC1CCCCC1)C(=O)OC2
950	ST069978	2-({4-[(2H,3H-benzo[3,4-e]1,4-dioxan-6-ylsulfonyl)amino]phenyl}carbonylamino)acetic acid	OC(=O)CNC(=O)c1ccc(cc1)NS(=O)(=O)c1ccc2c(c1)OCCO2
951	ST069984	1-(2H,3H-benzo[3,4-e]1,4-dioxin-6-yl)-2-[1-adamantanyl-4-(4-chlorophenyl)imidazol-2-ylthio]ethan-1-one	Clc1ccc(cc1)c1cn(c(n1)SCC(=O)c1ccc2c(c1)OCCO2)C12CC3CC(C2)CC(C1)C3
952	ST070003	1-(2H,3H-benzo[3,4-e]1,4-dioxin-6-yl)-2-(2-5,6,7,8-tetrahydronaphthyloxy)ethan-1-one	O=C(c1ccc2c(c1)OCCO2)COc1ccc2c(c1)CCCC2
953	ST070071	ethyl 3-phenyl-2-(phenylcarbonylamino)propanoate	CCOC(=O)C(NC(=O)c1ccccc1)Cc1ccccc1
954	ST070081	7-methoxy-4-(2-1,2,3,4-tetrahydroisoquinolylmethyl)chromen-2-one	COc1ccc2c(c1)oc(=O)cc2CN1CCc2c(C1)cccc2
955	ST070082	7-methoxy-4-[(4-phenyl(1,2,5,6-tetrahydropyridyl))methyl]chromen-2-one	COc1ccc2c(c1)oc(=O)cc2CN1CCC(=CC1)c1ccccc1
956	ST070083	7-methoxy-4-{[4-(2-methoxyphenyl)piperazinyl]methyl}chromen-2-one	COc1ccc2c(c1)oc(=O)cc2CN1CCN(CC1)c1ccccc1OC
957	ST070085	4-({4-[(4-bromophenyl)carbonyl]piperazinyl}methyl)-6-methoxychromen-2-one	COc1ccc2c(c1)c(CN1CCN(CC1)C(=O)c1ccc(cc1)Br)cc(=O)o2
958	ST070086	4-({4-[(2,6-difluorophenyl)carbonyl]piperazinyl}methyl)-6-ethoxychromen-2-one	CCOc1ccc2c(c1)c(CN1CCN(CC1)C(=O)c1c(F)cccc1F)cc(=O)o2
959	ST070111	5-[(4-hydroxy-3-methoxyphenyl)methylene]-2-(phenylamino)-1,3-thiazolin-4-one	COc1cc(ccc1O)/C=C/1\SC(=NC1=O)Nc1ccccc1
960	ST070114	(2E)-N-{[(4-methoxyphenyl)amino]thioxomethyl}-3-(3,4,5-trimethoxyphenyl)prop-2-enamide	COc1ccc(cc1)NC(=S)NC(=O)/C=C/c1cc(OC)c(c(c1)OC)OC
961	ST070116	ethyl 1-(4-methoxy-3-{[4-(2-methoxyphenyl)piperazinyl]methyl}phenyl)-1,2,3,4-tetrahydrobeta-carboline-3-carboxylate	CCOC(=O)C1NC(c2ccc(c(c2)CN2CCN(CC2)c2ccccc2OC)OC)c2c(C1)c1ccccc1[nH]2
962	ST070117	methyl 2-[3-(methoxycarbonyl)-1,2,3,4-tetrahydrobeta-carbolin-2-yl]acetate	COC(=O)CN1Cc2[nH]c3c(c2CC1C(=O)OC)cccc3
963	ST070120	methyl 1-(2-methoxyphenyl)-1,2,3,4-tetrahydrobeta-carboline-3-carboxylate	COC(=O)C1NC(c2ccccc2OC)c2c(C1)c1ccccc1[nH]2
964	ST070122	2-(4-methoxyphenyl)chroman-4-one	COc1ccc(cc1)C1CC(=O)c2c(O1)cccc2
965	ST070123	2-[(4-methoxyphenyl)methylene]-3,4-dihydronaphthalen-1-one	COc1ccc(cc1)/C=C/1\CCc2c(C1=O)cccc2
966	ST070125	1-(3,4,5-trimethoxyphenyl)-1,2,3,4-tetrahydrobeta-carboline-3-carboxylic acid	COc1cc(cc(c1OC)OC)C1NC(Cc2c1[nH]c1c2cccc1)C(=O)O
967	ST070136	methyl 1-(4-fluorophenyl)-1,2,3,4-tetrahydrobeta-carboline-3-carboxylate	COC(=O)C1NC(c2ccc(cc2)F)c2c(C1)c1ccccc1[nH]2
968	ST070145	4-{[2-methoxy-5-(6-methoxy(1,2,3,4-tetrahydrobeta-carbolinyl))phenyl]methoxy}-2-methyl-1-nitrobenzene	COc1ccc(cc1COc1ccc(c(c1)C)[N+](=O)[O-])C1NCCc2c1[nH]c1c2cc(cc1)OC
969	ST070161	3-(4-methylphenyl)-2-(3,4,5-trimethoxyphenyl)-1,2,3-trihydroquinazolin-4-one	COc1c(OC)cc(cc1OC)C1Nc2ccccc2C(=O)N1c1ccc(cc1)C
970	ST070174	(2E)-3-[3-(benzimidazol-2-ylthiomethyl)-4-methoxyphenyl]-1-(4-hydroxyphenyl)prop-2-en-1-one	COc1ccc(cc1CSc1nc2c([nH]1)cccc2)/C=C/C(=O)c1ccc(cc1)O
971	ST070175	(2E)-3-{4-[(2-chlorophenyl)methoxy]-3-ethoxyphenyl}-1-phenylprop-2-en-1-one	CCOc1cc(/C=C/C(=O)c2ccccc2)ccc1OCc1ccccc1Cl
972	ST070176	(2E)-3-{3-[(4-chlorophenoxy)methyl]-4-methoxyphenyl}-1-phenylprop-2-en-1-one	COc1ccc(cc1COc1ccc(cc1)Cl)/C=C/C(=O)c1ccccc1
973	ST070177	(2E)-3-{4-methoxy-3-[(4-nitrophenoxy)methyl]phenyl}-1-phenylprop-2-en-1-one	COc1ccc(cc1COc1ccc(cc1)[N+](=O)[O-])/C=C/C(=O)c1ccccc1
974	ST070178	N-(4-{[5-((1E)-3-oxo-3-phenylprop-1-enyl)-2-methoxyphenyl]methoxy}phenyl)acetamide	COc1ccc(cc1COc1ccc(cc1)NC(=O)C)/C=C/C(=O)c1ccccc1
975	ST070179	(2E)-1-cyclopropyl-3-{4-methoxy-3-[(4-nitrophenoxy)methyl]phenyl}prop-2-en-1-one	COc1ccc(cc1COc1ccc(cc1)[N+](=O)[O-])/C=C/C(=O)C1CC1
976	ST070180	(1E,4E)-1,5-bis(2,4-dimethoxyphenyl)penta-1,4-dien-3-one	COc1cc(OC)ccc1/C=C/C(=O)/C=C/c1ccc(cc1OC)OC
977	ST070181	2-({4-methoxy-3-[(2,4,6-trichlorophenoxy)methyl]phenyl}methylene)-3,4-dihydronaphthalen-1-one	COc1ccc(cc1COc1c(Cl)cc(cc1Cl)Cl)/C=C/1\CCc2c(C1=O)cccc2
978	ST070182	(2E)-3-(3,4-dichlorophenyl)-1-(1-hydroxy(2-naphthyl))prop-2-en-1-one	O=C(c1ccc2c(c1O)cccc2)/C=C/c1ccc(c(c1)Cl)Cl
979	ST070183	(2E)-1-(1-hydroxy(2-naphthyl))-3-(9-methylcarbazol-3-yl)prop-2-en-1-one	O=C(c1ccc2c(c1O)cccc2)/C=C/c1ccc2c(c1)c1ccccc1n2C
980	ST070187	9-(4-hydroxy-3-methoxyphenyl)-3,3,6,6-tetramethyl-10-phenyl-2,3,4,5,6,7,9,10-octahydroacridine-1,8-dione	COc1cc(ccc1O)C1C2=C(CC(CC2=O)(C)C)N(C2=C1C(=O)CC(C2)(C)C)c1ccccc1
981	ST070188	9-(3-ethoxy-4-hydroxyphenyl)-3,3,6,6-tetramethyl-10-(4-methylphenyl)-2,3,4,5,6,7,9,10-octahydroacridine-1,8-dione	CCOc1cc(ccc1O)C1C2=C(CC(CC2=O)(C)C)N(C2=C1C(=O)CC(C2)(C)C)c1ccc(cc1)C
982	ST070191	2,5-diphenyl-3-thioxo-4,5,11,11a-tetrahydro-11aH-1,3-diazolidino[1,5-b]beta-carbolin-1-one	S=C1N(c2ccccc2)C(=O)C2N1C(c1ccccc1)c1c(C2)c2c([nH]1)cccc2
983	ST070194	(2E)-3-(3-{[4-chloro-5-methyl-2-(methylethyl)phenoxy]methyl}-4-methoxyphenyl)-1-(2-hydroxyphenyl)prop-2-en-1-one	COc1ccc(cc1COc1cc(C)c(cc1C(C)C)Cl)/C=C/C(=O)c1ccccc1O
984	ST070196	(2E)-3-(1-ethyl-3-methylpyrazol-4-yl)-1-(4-hydroxyphenyl)prop-2-en-1-one	CCn1nc(c(c1)/C=C/C(=O)c1ccc(cc1)O)C
985	ST070199	2-(2-hydroxy-4-methoxyphenyl)-3-(4-methoxyphenyl)-1,2,3-trihydroquinazolin-4-one	COc1ccc(cc1)N1C(Nc2c(C1=O)cccc2)c1ccc(cc1O)OC
986	ST070201	1-(4-chlorophenyl)-1,2,3,4-tetrahydrobeta-carboline-3-carboxylic acid	Clc1ccc(cc1)C1NC(Cc2c1[nH]c1c2cccc1)C(=O)O
987	ST070203	(2E)-3-{3-[(2-cyclohexylphenoxy)methyl]-4-methoxyphenyl}-1-(4-hydroxyphenyl)prop-2-en-1-one	COc1ccc(cc1COc1ccccc1C1CCCCC1)/C=C/C(=O)c1ccc(cc1)O
988	ST070204	(2E)-3-{3-[(2,3-dimethylphenoxy)methyl]-4-methoxyphenyl}-1-(4-methoxyphenyl)prop-2-en-1-one	COc1ccc(cc1COc1cccc(c1C)C)/C=C/C(=O)c1ccc(cc1)OC
989	ST070206	9-(4-hydroxyphenyl)-3,3,6,6-tetramethyl-10-phenyl-2,3,4,5,6,7,9,10-octahydroacridine-1,8-dione	Oc1ccc(cc1)C1C2=C(CC(CC2=O)(C)C)N(C2=C1C(=O)CC(C2)(C)C)c1ccccc1
990	ST070207	methyl 1-(2,4-dimethoxyphenyl)-1,2,3,4-tetrahydrobeta-carboline-3-carboxylate	COc1ccc(c(c1)OC)C1NC(Cc2c1[nH]c1c2cccc1)C(=O)OC
991	ST070208	methyl 1,2,3,4-tetrahydrobeta-carboline-3-carboxylate, chloride	COC(=O)C1NCc2c(C1)c1ccccc1[nH]2.Cl
992	ST070231	methyl 1-methyl-1,2,3,4-tetrahydrobeta-carboline-3-carboxylate, chloride	COC(=O)C1NC(C)c2c(C1)c1ccccc1[nH]2.Cl
993	ST070232	2-(3-methoxyphenyl)-5-phenyl-3-thioxo-4,5,11,11a-tetrahydro-11aH-1,3-diazolidino[1,5-b]beta-carbolin-1-one	COc1cccc(c1)N1C(=O)C2N(C1=S)C(c1ccccc1)c1c(C2)c2ccccc2[nH]1
994	ST070239	2-({4-methoxy-3-[(3-methyl-4-nitrophenoxy)methyl]phenyl}methylene)-3,4-dihydronaphthalen-1-one	COc1ccc(cc1COc1ccc(c(c1)C)[N+](=O)[O-])/C=C/1\CCc2c(C1=O)cccc2
995	ST070242	(2E)-3-[3-(benzotriazolylmethyl)-4-methoxyphenyl]-1-(4-methoxyphenyl)prop-2-en-1-one	COc1ccc(cc1Cn1nnc2c1cccc2)/C=C/C(=O)c1ccc(cc1)OC
996	ST070252	(2E)-3-{3-[(4-bromo-3,5-dimethylpyrazolyl)methyl]-4-methoxyphenyl}-1-(4-methoxyphenyl)prop-2-en-1-one	COc1ccc(cc1Cn1nc(c(c1C)Br)C)/C=C/C(=O)c1ccc(cc1)OC
997	ST070262	(2E)-1-(2H,3H-benzo[3,4-e]1,4-dioxin-6-yl)-3-[4-methoxy-3-(phenoxymethyl)phenyl]prop-2-en-1-one	COc1ccc(cc1COc1ccccc1)/C=C/C(=O)c1ccc2c(c1)OCCO2
998	ST070268	2-[2-(2-ethoxyphenyl)-6-hydroxy-3-azabicyclo[4.4.0]dec-3-yl]-N-(2-furylmethyl) acetamide	CCOc1ccccc1C1N(CCC2(C1CCCC2)O)CC(=O)NCc1ccco1
999	ST070269	methyl 2-{2-[6-hydroxy-2-(4-methoxyphenyl)-3-azabicyclo[4.4.0]dec-3-yl]acetylamino}-4,5,6,7-tetrahydrobenzo[b]thiophene-3-carboxylate	COc1ccc(cc1)C1N(CCC2(C1CCCC2)O)CC(=O)Nc1sc2c(c1C(=O)OC)CCCC2
1000	ST070270	(2E)-3-(3,4-dimethoxyphenyl)-1-[2-(2,4-dimethoxyphenyl)-6-hydroxy-3-azabicyclo[4.4.0]dec-3-yl]prop-2-en-1-one	COc1ccc(c(c1)OC)C1N(CCC2(C1CCCC2)O)C(=O)/C=C/c1ccc(c(c1)OC)OC
1001	ST070271	(2E)-3-(2H-benzo[3,4-d]1,3-dioxolan-5-yl)-1-{2-[4-(diethylamino)phenyl]-6-hydroxy-3-azabicyclo[4.4.0]dec-3-yl}prop-2-en-1-one	CCN(c1ccc(cc1)C1N(CCC2(C1CCCC2)O)C(=O)/C=C/c1ccc2c(c1)OCO2)CC
1002	ST070272	(2E)-1-{2-[4-(diethylamino)phenyl]-6-hydroxy-3-azabicyclo[4.4.0]dec-3-yl}-3-(3 ,4-dimethoxyphenyl)prop-2-en-1-one	CCN(c1ccc(cc1)C1N(CCC2(C1CCCC2)O)C(=O)/C=C/c1ccc(c(c1)OC)OC)CC
1003	ST070273	(2E)-1-[2-(2-ethoxyphenyl)-6-hydroxy-3-azabicyclo[4.4.0]dec-3-yl]-3-(4-methoxyphenyl)prop-2-en-1-one	CCOc1ccccc1C1N(CCC2(C1CCCC2)O)C(=O)/C=C/c1ccc(cc1)OC
1004	ST070277	2-(2-chloroacetylamino)-3-[6-(phenylmethoxy)indol-3-yl]propanoic acid	ClCC(=O)NC(C(=O)O)Cc1c[nH]c2c1ccc(c2)OCc1ccccc1
1005	ST070281	N-{2-[5-(phenylmethoxy)indol-3-yl]ethyl}acetamide	CC(=O)NCCc1c[nH]c2c1cc(OCc1ccccc1)cc2
1006	ST070282	4-{[3-(2-aminoethyl)indol-4-yl]oxycarbonyl}benzoic acid	NCCc1c[nH]c2c1c(ccc2)OC(=O)c1ccc(cc1)C(=O)O
1007	ST070284	(4-chlorophenyl)-N-[2-(5-methoxyindol-3-yl)ethyl]carboxamide	COc1ccc2c(c1)c(CCNC(=O)c1ccc(cc1)Cl)c[nH]2
1008	ST070287	(2E)-3-(2,6-dichlorophenyl)-1-(1-hydroxy(2-naphthyl))prop-2-en-1-one	O=C(c1ccc2c(c1O)cccc2)/C=C/c1c(Cl)cccc1Cl
1009	ST070290	methyl 1-(2,3-dimethoxyphenyl)-1,2,3,4-tetrahydrobeta-carboline-3-carboxylate	COC(=O)C1NC(c2cccc(c2OC)OC)c2c(C1)c1ccccc1[nH]2
1010	ST070291	1-(2,4,5-trimethoxyphenyl)-1,2,3,4-tetrahydrobeta-carboline-3-carboxylic acid	COc1cc(OC)c(cc1C1NC(Cc2c1[nH]c1c2cccc1)C(=O)O)OC
1011	ST070297	3-[2-(diethylamino)ethyl]-2-(3,4,5-trimethoxyphenyl)-1,2,3-trihydroquinazolin-4-one	CCN(CCN1C(Nc2c(C1=O)cccc2)c1cc(OC)c(c(c1)OC)OC)CC
1012	ST070330	ethyl 2-(3-cyano-4,6-diphenyl-2-pyridylthio)propanoate	CCOC(=O)C(Sc1nc(cc(c1C#N)c1ccccc1)c1ccccc1)C
1013	ST070344	2-amino-4-(3-hydroxy-4-methoxy-5-nitrophenyl)-5-oxo-4H-pyrano[3,2-c]chromene-3-carbonitrile	N#CC1=C(N)Oc2c(C1c1cc(O)c(c(c1)[N+](=O)[O-])OC)c(=O)oc1c2cccc1
1014	ST070345	2-amino-4-(2-fluorophenyl)-7-hydroxy-4H-chromene-3-carbonitrile	N#CC1=C(N)Oc2c(C1c1ccccc1F)ccc(c2)O
1015	ST070347	2-amino-4-(2-bromophenyl)-5-oxo-4H-pyrano[3,2-c]chromene-3-carbonitrile	N#CC1=C(N)Oc2c(C1c1ccccc1Br)c(=O)oc1c2cccc1
1016	ST070387	methyl 5-cyano-2-methyl-6-sulfanyl-4-(3,4,5-trimethoxyphenyl)-1,4-dihydropyridine-3-carboxylate, morpholine	[NH2+]1CCOCC1.COC(=O)C1=C(C)NC(=C(C1c1cc(OC)c(c(c1)OC)OC)C#N)[S-]
1017	ST070396	methyl 5-cyano-2-methyl-6-methylthio-4-(3,4,5-trimethoxyphenyl)-1,4-dihydropyridine-3-carboxylate	COC(=O)C1=C(C)NC(=C(C1c1cc(OC)c(c(c1)OC)OC)C#N)SC
1018	ST070408	methyl 3-amino-2-carbamoyl-6-methyl-4-(3,4,5-trimethoxyphenyl)-4,7-dihydrothiopheno[2,3-b]pyridine-5-carboxylate	COC(=O)C1=C(C)Nc2c(C1c1cc(OC)c(c(c1)OC)OC)c(N)c(s2)C(=O)N
1019	ST070416	6-amino-4-(7-methoxy(2H-benzo[d]1,3-dioxolan-5-yl))-3-methyl-4H-pyrano[2,3-c]pyrazole-5-carbonitrile	N#CC1=C(N)Oc2c(C1c1cc(OC)c3c(c1)OCO3)c(C)[nH]n2
1020	ST070417	6-amino-4-(7-methoxy(2H-benzo[d]1,3-dioxolan-5-yl))-3-propyl-4H-pyrano[2,3-c]pyrazole-5-carbonitrile	CCCc1[nH]nc2c1C(c1cc(OC)c3c(c1)OCO3)C(=C(O2)N)C#N
1021	ST070418	6-amino-3-butyl-4-(7-methoxy(2H-benzo[d]1,3-dioxolan-5-yl))-4H-pyrano[2,3-c]pyrazole-5-carbonitrile	CCCCc1[nH]nc2c1C(c1cc(OC)c3c(c1)OCO3)C(=C(O2)N)C#N
1022	ST070419	6-amino-4-(7-methoxy(2H-benzo[d]1,3-dioxolan-5-yl))-3-(methylethyl)-4H-pyrano[ 2,3-c]pyrazole-5-carbonitrile	N#CC1=C(N)Oc2c(C1c1cc(OC)c3c(c1)OCO3)c([nH]n2)C(C)C
1023	ST070420	6-amino-4-(7-methoxy(2H-benzo[3,4-d]1,3-dioxolan-5-yl))-3-phenyl-4H-pyrano[2,3-c]pyrazole-5-carbonitrile	N#CC1=C(N)Oc2c(C1c1cc(OC)c3c(c1)OCO3)c([nH]n2)c1ccccc1
1024	ST070421	2-amino-4-(7-methoxy(2H-benzo[3,4-d]1,3-dioxolan-5-yl))-5-oxo-4H-6,7,8-trihydrochromene-3-carbonitrile	N#CC1=C(N)OC2=C(C1c1cc(OC)c3c(c1)OCO3)C(=O)CCC2
1025	ST070422	2-amino-4-(7-methoxy(2H-benzo[3,4-d]1,3-dioxolan-5-yl))-7,7-dimethyl-5-oxo-4H-6,7,8-trihydrochromene-3-carbonitrile	N#CC1=C(N)OC2=C(C1c1cc(OC)c3c(c1)OCO3)C(=O)CC(C2)(C)C
1026	ST070438	2-amino-6-(hydroxymethyl)-4-[4-(methylethyl)phenyl]-8-oxo-4H-pyrano[3,2-b]pyran-3-carbonitrile	N#CC1=C(N)Oc2c(C1c1ccc(cc1)C(C)C)oc(cc2=O)CO
1027	ST070444	(2S)-1-[(3-amino-4,6-dimethylthiopheno[2,3-b]pyridin-2-yl)carbonyl]pyrrolidine-2-carboxylic acid	OC(=O)[C@@H]1CCCN1C(=O)c1sc2c(c1N)c(C)cc(n2)C
1028	ST070455	(1S,2S,13R,14R,16R)-3-[(3,4-dimethoxyphenyl)carbonyl]-17,19-dioxa-4-azapentacyclo[14.2.1.0<2,14>.0<4,13>.0<7,12>]nonadeca-5,7(12),8,10-tetraen-15-one	COc1cc(ccc1OC)C(=O)C1[C@H]2C3COC(O3)C(=O)[C@H]2[C@H]2N1C=Cc1c2cccc1
1029	ST070456	(1S,2S,13R,14R,16R)-3-[(4-methoxyphenyl)carbonyl]-17,19-dioxa-4-azapentacyclo[ 14.2.1.0<2,14>.0<4,13>.0<7,12>]nonadeca-5,7(12),8,10-tetraen-15-one	COc1ccc(cc1)C(=O)C1[C@H]2C3COC(O3)C(=O)[C@H]2[C@H]2N1C=Cc1c2cccc1
1030	ST070457	(14S,16S,1R,2R,13R)-3-[(3,4-dimethoxyphenyl)carbonyl]-17,19-dioxa-4-azapentacyclo[14.2.1.0<2,14>.0<4,13>.0<5,10>]nonadeca-5(10),6,8,11-tetraen-15-one	COc1cc(ccc1OC)C(=O)C1[C@@H]2C3COC(O3)C(=O)[C@@H]2[C@@H]2N1c1ccccc1C=C2
1031	ST070458	(14S,16S,1R,2R,13R)-3-(adamantanylcarbonyl)-17,19-dioxa-4-azapentacyclo[14.2.1 .0<2,14>.0<4,13>.0<5,10>]nonadeca-5(10),6,8,11-tetraen-15-one	O=C1C2OCC(O2)[C@@H]2[C@H]1[C@H]1C=Cc3c(N1C2C(=O)C12CC4CC(C2)CC(C1)C4)cccc3
1032	ST070492	N-[(1E)-2-(3,4,5-trimethoxyphenyl)-1-azavinyl][1-(4-methylphenyl)-5-oxopyrrolidin-3-yl]carboxamide	COc1cc(/C=N/NC(=O)C2CC(=O)N(C2)c2ccc(cc2)C)cc(c1OC)OC
1033	ST070499	(2-oxo(4-hydroquinolyl))-N-[3-(trifluoromethyl)phenyl]carboxamide	O=C(c1cc(=O)[nH]c2c1cccc2)Nc1cccc(c1)C(F)(F)F
1034	ST070506	2-[1-benzylindol-2-yl]acetamide	NC(=O)Cc1cc2c(n1Cc1ccccc1)cccc2
1035	ST070595	2-[(2-phenylquinazolin-4-yl)amino]ethylpyridine-3-carboxylate	O=C(c1cccnc1)OCCNc1nc(nc2c1cccc2)c1ccccc1
1036	ST070604	2-{N-[2-(3,4-dimethoxyphenyl)ethyl]carbamoyl}cyclohexanecarboxylic acid	COc1cc(CCNC(=O)C2CCCCC2C(=O)O)ccc1OC
1037	ST070609	4-methyl-2-oxochromen-7-yl 3-chlorobenzoate	Clc1cccc(c1)C(=O)Oc1ccc2c(c1)oc(=O)cc2C
1038	ST070619	3-indol-3-yl-2-[2-(4-methoxyphenoxy)acetylamino]propanoic acid	COc1ccc(cc1)OCC(=O)NC(C(=O)O)Cc1c[nH]c2c1cccc2
1039	ST070626	2-{[4-(tert-butyl)phenyl]carbonylamino}acetic acid	O=C(c1ccc(cc1)C(C)(C)C)NCC(=O)O
1040	ST070645	1-(2,4-dihydroxyphenyl)-2-(4-ethylphenoxy)ethan-1-one	CCc1ccc(cc1)OCC(=O)c1ccc(cc1O)O
1041	ST070657	[N-(2,5-dimethylphenyl)carbamoyl]methyl 3,4,5-triethoxybenzoate	CCOc1cc(cc(c1OCC)OCC)C(=O)OCC(=O)Nc1cc(C)ccc1C
1042	ST070666	N-[(2-hydroxynaphthyl)phenylmethyl](3,4,5-trimethoxyphenyl)carboxamide	COc1cc(cc(c1OC)OC)C(=O)NC(c1c(O)ccc2c1cccc2)c1ccccc1
1043	ST070667	phenylmethyl 2-[(5-oxo-3-thioxo-2H,4H-1,2,4-triazin-6-yl)amino]propanoate	O=C(C(Nc1n[nH]c(=S)[nH]c1=O)C)OCc1ccccc1
1044	ST070691	ethyl 3-indol-3-yl-2-{[(4-methylphenyl)sulfonyl]amino}propanoate	CCOC(=O)C(NS(=O)(=O)c1ccc(cc1)C)Cc1c[nH]c2c1cccc2
1045	ST070696	ethyl 2-[(2-chloro-4-nitrophenyl)carbonylamino]-3-indol-3-ylpropanoate	CCOC(=O)C(Cc1c[nH]c2c1cccc2)NC(=O)c1ccc(cc1Cl)[N+](=O)[O-]
1046	ST070700	N-{[(3-chloro-2-methylphenyl)amino]thioxomethyl}(3,4,5-trimethoxyphenyl)carboxamide	COc1cc(cc(c1OC)OC)C(=O)NC(=S)Nc1cccc(c1C)Cl
1047	ST070702	methyl 3-indol-3-yl-2-[2-(4-methyl-2-oxochromen-7-yloxy)acetylamino]propanoate	COC(=O)C(Cc1c[nH]c2c1cccc2)NC(=O)COc1ccc2c(c1)oc(=O)cc2C
1048	ST070712	3,4-dichlorophenyl 2-(4-methyl-2-oxochromen-7-yloxy)acetate	O=C(Oc1ccc(c(c1)Cl)Cl)COc1ccc2c(c1)oc(=O)cc2C
1049	ST070720	4-oxo-1,2,3-trihydrocyclopenta[1,2-c]chromen-7-yl benzoate	O=C(c1ccccc1)Oc1ccc2c(c1)oc(=O)c1c2CCC1
1050	ST070729	methyl 2,6-bis[(4-nitrophenyl)carbonylamino]hexanoate	COC(=O)C(NC(=O)c1ccc(cc1)[N+](=O)[O-])CCCCNC(=O)c1ccc(cc1)[N+](=O)[O-]
1051	ST070736	methyl 4-[(3,4,5-trimethoxyphenyl)carbonylamino]benzoate	COC(=O)c1ccc(cc1)NC(=O)c1cc(OC)c(c(c1)OC)OC
1052	ST070744	4-acetyl-2-methoxyphenyl 2-(1,3-dioxobenzo[c]azolin-2-yl)propanoate	COc1cc(ccc1OC(=O)C(N1C(=O)c2c(C1=O)cccc2)C)C(=O)C
1053	ST070750	4-methyl-2-oxochromen-7-yl 4-(tert-butyl)benzoate	O=c1cc(C)c2c(o1)cc(cc2)OC(=O)c1ccc(cc1)C(C)(C)C
1054	ST070761	6-methyl-2-[4-benzylpiperazinyl]-3-hydropyrimidin-4-one	Cc1cc(=O)[nH]c(n1)N1CCN(CC1)Cc1ccccc1
1055	ST070805	1-[4-(3,4-dichlorophenyl)-6-(trifluoromethyl)pyrimidin-2-yl]pyrrolidine-2-carboxylic acid	OC(=O)C1CCCN1c1nc(cc(n1)c1ccc(c(c1)Cl)Cl)C(F)(F)F
1056	ST070814	11-{4-[(4-bromophenyl)methoxy]phenyl}-3,3-dimethyl-2,3,4-trihydro-5H,10H,11H-b enzo[b]benzo[2,1-f]1,4-diazepin-1-one	Brc1ccc(cc1)COc1ccc(cc1)C1Nc2ccccc2NC2=C1C(=O)CC(C2)(C)C
1057	ST070815	11-[3-methoxy-4-(naphthylmethoxy)phenyl]-3,3-dimethyl-2,3,4-trihydro-5H,10H,11 H-benzo[b]benzo[2,1-f]1,4-diazepin-1-one	COc1cc(ccc1OCc1cccc2c1cccc2)C1Nc2ccccc2NC2=C1C(=O)CC(C2)(C)C
1058	ST070816	11-{3-chloro-4-[(4-methylphenyl)methoxy]phenyl}-3,3-dimethyl-2,3,4-trihydro-5H,10H,11H-benzo[b]benzo[2,1-f]1,4-diazepin-1-one	Cc1ccc(cc1)COc1ccc(cc1Cl)C1Nc2ccccc2NC2=C1C(=O)CC(C2)(C)C
1059	ST070817	11-{3-[(3-fluorophenyl)methoxy]phenyl}-3,3-dimethyl-2,3,4-trihydro-5H,10H,11H-benzo[b]benzo[2,1-f]1,4-diazepin-1-one	Fc1cccc(c1)COc1cccc(c1)C1Nc2ccccc2NC2=C1C(=O)CC(C2)(C)C
1060	ST070818	2-methoxyethyl 5-hydroxy-2-methyl-1-{3-[(4-nitrophenyl)amino]propyl}indole-3-carboxylate	COCCOC(=O)c1c(C)n(c2c1cc(O)cc2)CCCNc1ccc(cc1)[N+](=O)[O-]
1061	ST070819	2-methoxyethyl 1-{3-[(2-chloro-4-nitrophenyl)amino]propyl}-5-hydroxy-2-methylindole-3-carboxylate	COCCOC(=O)c1c(C)n(c2c1cc(O)cc2)CCCNc1ccc(cc1Cl)[N+](=O)[O-]
1062	ST070820	2-methoxyethyl 1-{2-[(4-chlorophenyl)methoxy]ethyl}-5-hydroxy-2-methylindole-3-carboxylate	COCCOC(=O)c1c(C)n(c2c1cc(O)cc2)CCOCc1ccc(cc1)Cl
1063	ST070821	2-methoxyethyl 1-(4-bromophenyl)-5-hydroxy-2-methylindole-3-carboxylate	COCCOC(=O)c1c(C)n(c2c1cc(O)cc2)c1ccc(cc1)Br
1064	ST070825	3-[2-(3,4-dimethoxyphenyl)-2-oxoethyl]-3-hydroxy-1-(naphthylmethyl)indolin-2-one	COc1cc(ccc1OC)C(=O)CC1(O)c2ccccc2N(C1=O)Cc1cccc2c1cccc2
1065	ST070828	3-hydroxy-1-(naphthylmethyl)-3-[2-oxo-2-(3,4,5-trimethoxyphenyl)ethyl]indolin-2-one	COc1cc(cc(c1OC)OC)C(=O)CC1(O)c2ccccc2N(C1=O)Cc1cccc2c1cccc2
1066	ST070841	2-methoxyethyl 1-(2-adamantanyloxyethyl)-5-hydroxy-2-methylbenzo[g]indole-3-carboxylate	COCCOC(=O)c1c(C)n(c2c1cc(O)c1c2cccc1)CCOC12CC3CC(C2)CC(C1)C3
1067	ST070844	2-methoxyethyl 5-hydroxy-2-methyl-1-{2-[(4-nitrophenyl)amino]ethyl}benzo[g]indole-3-carboxylate	COCCOC(=O)c1c(C)n(c2c1cc(O)c1c2cccc1)CCNc1ccc(cc1)[N+](=O)[O-]
1068	ST070845	2-methoxyethyl 5-hydroxy-2-methyl-1-{3-[(4-nitrophenyl)amino]propyl}benzo[g]indole-3-carboxylate	COCCOC(=O)c1c(C)n(c2c1cc(O)c1c2cccc1)CCCNc1ccc(cc1)[N+](=O)[O-]
1069	ST070846	2-methoxyethyl 1-{3-[(2-chloro-4-nitrophenyl)amino]propyl}-5-hydroxy-2-methylbenzo[g]indole-3-carboxylate	COCCOC(=O)c1c(C)n(c2c1cc(O)c1c2cccc1)CCCNc1ccc(cc1Cl)[N+](=O)[O-]
1070	ST070847	2-methoxyethyl 1-{3-[(4-chloro-2-nitrophenyl)amino]propyl}-5-hydroxy-2-methylbenzo[g]indole-3-carboxylate	COCCOC(=O)c1c(C)n(c2c1cc(O)c1c2cccc1)CCCNc1ccc(cc1[N+](=O)[O-])Cl
1071	ST070848	2-methoxyethyl 1-{2-[(2-chloro-4-nitrophenyl)amino]ethyl}-5-hydroxy-2-methylbenzo[g]indole-3-carboxylate	COCCOC(=O)c1c(C)n(c2c1cc(O)c1c2cccc1)CCNc1ccc(cc1Cl)[N+](=O)[O-]
1072	ST070849	2-methoxyethyl 5-hydroxy-2-methyl-1-(2-{[2-nitro-4-(trifluoromethyl)phenyl]amino}ethyl)benzo[g]indole-3-carboxylate	COCCOC(=O)c1c(C)n(c2c1cc(O)c1c2cccc1)CCNc1ccc(cc1[N+](=O)[O-])C(F)(F)F
1073	ST070850	2-methoxyethyl 1-[(2-chlorophenyl)methyl]-5-hydroxy-2-methylindole-3-carboxylate	COCCOC(=O)c1c(C)n(c2c1cc(O)cc2)Cc1ccccc1Cl
1074	ST070851	2-methoxyethyl 5-hydroxy-2-methyl-1-benzylindole-3-carboxylate	COCCOC(=O)c1c(C)n(c2c1cc(O)cc2)Cc1ccccc1
1075	ST070859	1-(2H-benzo[3,4-d]1,3-dioxolan-5-yl)-3-[(4-chlorophenyl)amino]-3-(4-ethylphenyl)propan-1-one	CCc1ccc(cc1)C(CC(=O)c1ccc2c(c1)OCO2)Nc1ccc(cc1)Cl
1076	ST070860	1-(2H-benzo[3,4-d]1,3-dioxolan-5-yl)-3-[(4-iodophenyl)amino]-3-phenylpropan-1-one	Ic1ccc(cc1)NC(c1ccccc1)CC(=O)c1ccc2c(c1)OCO2
1077	ST070861	1-[(4-fluorophenyl)methyl]-3-hydroxy-3-[2-oxo-2-(3,4,5-trimethoxyphenyl)ethyl]indolin-2-one	COc1cc(cc(c1OC)OC)C(=O)CC1(O)c2ccccc2N(C1=O)Cc1ccc(cc1)F
1078	ST070865	3-hydroxy-2-(4-methoxyphenyl)-7-methylchromen-4-one	COc1ccc(cc1)c1oc2cc(C)ccc2c(=O)c1O
1079	ST070866	2-(4-fluorophenyl)-3-hydroxy-7-methylchromen-4-one	Fc1ccc(cc1)c1oc2cc(C)ccc2c(=O)c1O
1080	ST070867	3-hydroxy-7-methyl-2-[4-(phenylmethoxy)phenyl]chromen-4-one	Cc1ccc2c(c1)oc(c(c2=O)O)c1ccc(cc1)OCc1ccccc1
1081	ST070869	2-(4-ethoxyphenyl)-3-hydroxy-7-methylchromen-4-one	CCOc1ccc(cc1)c1oc2cc(C)ccc2c(=O)c1O
1082	ST070879	methyl 8,9-dimethoxy-2,4-dimethyl-5-oxo-6-hydropyridino[3,4-c]quinolinecarboxylate	COC(=O)c1c(C)nc(c2c1c1cc(OC)c(cc1[nH]c2=O)OC)C
1083	ST070911	3-{[(4-methylphenyl)amino]methyl}-5-(3,4,5-trimethoxyphenyl)-1,3,4-oxadiazoline-2-thione	COc1cc(cc(c1OC)OC)c1nn(c(=S)o1)CNc1ccc(cc1)C
1084	ST070934	4-[3-(6-chloro-2-oxo-4-phenyl(3-hydroquinolyl))-5-(3-nitrophenyl)(2-pyrazolinyl)]-4-oxobutanoic acid	OC(=O)CCC(=O)N1N=C(CC1c1cccc(c1)[N+](=O)[O-])c1c(=O)[nH]c2c(c1c1ccccc1)cc(cc2)Cl
1085	ST070940		OC(=O)C1C2CC(C(C2c2c3N1CC1CC=CC1c3cc(c2)Cl)Cl)Sc1ccccc1[N+](=O)[O-]
1086	ST070990	2-(4,5-dimethoxy-9,14,15-trioxo-8,16-diazahexacyclo[11.5.2.1<1,8>.0<2,7>.0<12, 21>.0<16,19>]henicosa-2,4,6-trien-11-yloxy)acetic acid	COc1cc2c(cc1OC)N1C3C42CCN2C4CC(C3C(CC1=O)OCC(=O)O)C(=O)C2=O
1087	ST071048	3-(2,2-dimethyl(2H-3,4,5,6-tetrahydropyran-4-yl))-4-phenylbutanoic acid	OC(=O)CC(C1CCOC(C1)(C)C)Cc1ccccc1
1088	ST071058	(2S)-1-[(3-amino-6-methyl(5,6,7,8-tetrahydrothiopheno[2,3-b]quinolin-2-yl))carbonyl]pyrrolidine-2-carboxylic acid	CC1CCc2c(C1)cc1c(n2)sc(c1N)C(=O)N1CCC[C@H]1C(=O)O
1089	ST071081	ethyl 2-amino-4-(2-bromophenyl)-5-oxo-4H-pyrano[3,2-c]chromene-3-carboxylate	CCOC(=O)C1=C(N)Oc2c(C1c1ccccc1Br)c(=O)oc1c2cccc1
1090	ST071082	methyl 2-amino-4-(2-bromophenyl)-5-oxo-4H-pyrano[3,2-c]chromene-3-carboxylate	COC(=O)C1=C(N)Oc2c(C1c1ccccc1Br)c(=O)oc1c2cccc1
1091	ST071099	(3-amino-6-(2-pyridyl)thiopheno[2,3-b]pyridin-2-yl)-N-(2-indol-3-ylethyl)carboxamide	O=C(c1sc2c(c1N)ccc(n2)c1ccccn1)NCCc1c[nH]c2c1cccc2
1092	ST071102	(2S)-1-[(3-amino-6-methylthiopheno[2,3-b]pyridin-2-yl)carbonyl]pyrrolidine-2-carboxylic acid	OC(=O)[C@@H]1CCCN1C(=O)c1sc2c(c1N)ccc(n2)C
1093	ST071103	(2S)-1-{[3-amino-6-methyl-4-(trifluoromethyl)thiopheno[2,3-b]pyridin-2-yl]carbonyl}pyrrolidine-2-carboxylic acid	OC(=O)[C@@H]1CCCN1C(=O)c1sc2c(c1N)c(cc(n2)C)C(F)(F)F
1094	ST071104	(2S)-1-[(3-amino(5,6,7,8-tetrahydrothiopheno[2,3-b]quinolin-2-yl))carbonyl]pyrrolidine-2-carboxylic acid	OC(=O)[C@@H]1CCCN1C(=O)c1sc2c(c1N)cc1c(n2)CCCC1
1095	ST071105	(2S)-1-[2-(3-cyano(5,6,7-trihydrocyclopenta[1,2-e]pyridin-2-ylthio))acetyl]pyrrolidine-2-carboxylic acid	N#Cc1cc2CCCc2nc1SCC(=O)N1CCC[C@H]1C(=O)O
1096	ST071106	(2S)-1-[(3-amino-6-(2-thienyl)thiopheno[2,3-b]pyridin-2-yl)carbonyl]pyrrolidine-2-carboxylic acid	OC(=O)[C@@H]1CCCN1C(=O)c1sc2c(c1N)ccc(n2)c1cccs1
1097	ST071107	(2S)-1-[(3-amino-4,6-diphenylthiopheno[2,3-b]pyridin-2-yl)carbonyl]pyrrolidine-2-carboxylic acid	OC(=O)[C@@H]1CCCN1C(=O)c1sc2c(c1N)c(cc(n2)c1ccccc1)c1ccccc1
1098	ST071108	(2S)-1-{[3-amino-6-(4-fluorophenyl)-4-phenylthiopheno[2,3-b]pyridin-2-yl]carbonyl}pyrrolidine-2-carboxylic acid	OC(=O)[C@@H]1CCCN1C(=O)c1sc2c(c1N)c(cc(n2)c1ccc(cc1)F)c1ccccc1
1099	ST071109	(2S)-1-{[3-amino-4-(4-methoxyphenyl)-6-phenylthiopheno[2,3-b]pyridin-2-yl]carbonyl}pyrrolidine-2-carboxylic acid	COc1ccc(cc1)c1cc(nc2c1c(N)c(s2)C(=O)N1CCC[C@H]1C(=O)O)c1ccccc1
1100	ST071112	2,7-diamino-4-(3,4,5-trimethoxyphenyl)-4H-chromene-3-carbonitrile	N#CC1=C(N)Oc2c(C1c1cc(OC)c(c(c1)OC)OC)ccc(c2)N
1101	ST071124	2,6-diamino-4-(4-hydroxy-5-methoxy-3-nitrophenyl)-4H-thiin-3,5-dicarbonitrile	N#CC1=C(N)SC(=C(C1c1cc(OC)c(c(c1)[N+](=O)[O-])O)C#N)N
1102	ST071152	6-amino-4-(4-hydroxy-5-methoxy-3-nitrophenyl)-3-methyl-1-phenyl-4H-pyrano[3,2-d]pyrazole-5-carbonitrile	N#CC1=C(N)Oc2c(C1c1cc(OC)c(c(c1)[N+](=O)[O-])O)c(C)nn2c1ccccc1
1103	ST071169	ethyl 2-amino-4-(3,4-dichlorophenyl)-5-oxo-4H-pyrano[3,2-c]chromene-3-carboxylate	CCOC(=O)C1=C(N)Oc2c(C1c1ccc(c(c1)Cl)Cl)c(=O)oc1c2cccc1
1104	ST071178	2-amino-7-hydroxy-4-phenyl-4H-chromene-3-carbonitrile	N#CC1=C(N)Oc2c(C1c1ccccc1)ccc(c2)O
1105	ST071180	methyl 2-amino-4-(3-bromophenyl)-5-oxo-4H-pyrano[3,2-c]chromene-3-carboxylate	COC(=O)C1=C(N)Oc2c(C1c1cccc(c1)Br)c(=O)oc1c2cccc1
1106	ST071191	2-amino-4-(4-fluorophenyl)-5-oxo-4H-pyrano[3,2-c]chromene-3-carbonitrile	N#CC1=C(N)Oc2c(C1c1ccc(cc1)F)c(=O)oc1c2cccc1
1107	ST071243	(1S,2S,3aR)-1-acetyl-2-(3,5-dimethoxyphenyl)-10,3a-dihydropyrrolidino[1,2-a]quinoline-3,3-dicarbonitrile	N#CC1(C#N)[C@H](c2cc(OC)cc(c2)OC)[C@H](N2[C@@H]1C=Cc1c2cccc1)C(=O)C
1108	ST071246	2-amino-5-oxo-4-(2-thienyl)-4H-pyrano[3,2-c]chromene-3-carbonitrile	N#CC1=C(N)Oc2c(C1c1cccs1)c(=O)oc1c2cccc1
1109	ST071248	6-amino-4-(3,5-dimethoxyphenyl)-3-methyl-4H-pyrano[2,3-c]pyrazole-5-carbonitrile	N#CC1=C(N)Oc2c(C1c1cc(OC)cc(c1)OC)c(C)[nH]n2
1110	ST071254	2-amino-4-(3,5-dimethoxyphenyl)-5-oxo-4H-6,7,8-trihydrochromene-3-carbonitrile	COc1cc(OC)cc(c1)C1C(=C(N)OC2=C1C(=O)CCC2)C#N
1111	ST071258	(1S,2S,3aR)-2-(3,5-dimethoxyphenyl)-1-(2,2-dimethylpropanoyl)-10,3a-dihydropyrrolidino[1,2-a]quinoline-3,3-dicarbonitrile	N#CC1(C#N)[C@H](c2cc(OC)cc(c2)OC)[C@H](N2[C@@H]1C=Cc1c2cccc1)C(=O)C(C)(C)C
1112	ST071283	2-amino-7-hydroxy-4-(3-nitrophenyl)-4H-chromene-3-carbonitrile	N#CC1=C(N)Oc2c(C1c1cccc(c1)[N+](=O)[O-])ccc(c2)O
1113	ST071307	ethyl 2-amino-4-(4-bromophenyl)-5-oxo-4H-pyrano[3,2-c]chromene-3-carboxylate	CCOC(=O)C1=C(N)Oc2c(C1c1ccc(cc1)Br)c(=O)oc1c2cccc1
1114	ST071326	2-amino-4-(3-hydroxyphenyl)-5-oxo-6-hydro-4H-pyrano[3,2-c]quinoline-3-carbonitrile	N#CC1=C(N)Oc2c(C1c1cccc(c1)O)c(=O)[nH]c1c2cccc1
1115	ST071332	methyl 4-(4-methoxyphenyl)-2,7,7-trimethyl-5-oxo-1,4,6,7,8-pentahydroquinoline -3-carboxylate	COc1ccc(cc1)C1C(=C(C)NC2=C1C(=O)CC(C2)(C)C)C(=O)OC
1116	ST071368	methyl 6-(2-(2H-benzo[3,4-d]1,3-dioxolan-5-yl)-2-oxoethylthio)-5-cyano-2-methy l-4-(2-thienyl)-1,4-dihydropyridine-3-carboxylate	COC(=O)C1=C(C)NC(=C(C1c1cccs1)C#N)SCC(=O)c1ccc2c(c1)OCO2
1117	ST071372	methyl (2E)-3-(3,5-dimethoxyphenyl)-2-cyanoprop-2-enoate	COc1cc(cc(c1)OC)/C=C(/C(=O)OC)\C#N
1118	ST071374	methylethyl (2E)-2-cyano-3-(2,4,5-trimethoxyphenyl)prop-2-enoate	N#C/C(=C\c1cc(OC)c(cc1OC)OC)/C(=O)OC(C)C
1119	ST071376	2-methoxyethyl (2E)-2-cyano-3-(2,4,5-trimethoxyphenyl)prop-2-enoate	COCCOC(=O)/C(=C/c1cc(OC)c(cc1OC)OC)/C#N
1120	ST071381	methylethyl (2E)-3-(3,5-dimethoxyphenyl)-2-cyanoprop-2-enoate	N#C/C(=C\c1cc(OC)cc(c1)OC)/C(=O)OC(C)C
1121	ST071382	methylethyl (2E)-2-cyano-3-(2,3,4-trimethoxyphenyl)prop-2-enoate	N#C/C(=C\c1ccc(c(c1OC)OC)OC)/C(=O)OC(C)C
1122	ST071609	6-(2H-benzo[3,4-d]1,3-dioxolen-5-yl)-3-amino-4-(trifluoromethyl)thiopheno[2,3- b]pyridin-2-yl 2-1,2,3,4-tetrahydroisoquinolyl ketone	O=C(c1sc2c(c1N)c(cc(n2)c1ccc2c(c1)OCO2)C(F)(F)F)N1CCc2c(C1)cccc2
1123	ST071613	3-amino-6-(3-pyridyl)-4-(trifluoromethyl)thiopheno[2,3-b]pyridin-2-yl 2-1,2,3, 4-tetrahydroisoquinolyl ketone	O=C(c1sc2c(c1N)c(cc(n2)c1cccnc1)C(F)(F)F)N1CCc2c(C1)cccc2
1124	ST071618	2H-benzo[d]1,3-dioxolan-5-yl 3-amino-4-methyl-6-(trifluoromethyl)thiopheno[2,3 -b]pyridin-2-yl ketone	O=C(c1sc2c(c1N)c(C)cc(n2)C(F)(F)F)c1ccc2c(c1)OCO2
1125	ST071631	6-amino-4-(4-hydroxy-3-methoxyphenyl)-3-(methylethyl)-4H-pyrano[2,3-c]pyrazole-5-carbonitrile	N#CC1=C(N)Oc2c(C1c1ccc(c(c1)OC)O)c([nH]n2)C(C)C
1126	ST071652	ethyl 2-amino-6-(hydroxymethyl)-8-oxo-4-(3-pyridyl)-4H-pyrano[3,2-b]pyran-3-carboxylate	CCOC(=O)C1=C(N)Oc2c(C1c1cccnc1)oc(cc2=O)CO
1127	ST071653	ethyl 2-amino-4-(2-chloro-5-nitrophenyl)-6-(hydroxymethyl)-8-oxo-4H-pyrano[3,2 -b]pyran-3-carboxylate	CCOC(=O)C1=C(N)Oc2c(C1c1cc(ccc1Cl)[N+](=O)[O-])oc(cc2=O)CO
1128	ST071660	methyl 2-amino-6-(hydroxymethyl)-8-oxo-4-(3-pyridyl)-4H-pyrano[3,2-b]pyran-3-carboxylate	COC(=O)C1=C(N)Oc2c(C1c1cccnc1)oc(cc2=O)CO
1129	ST071661	methyl 2-amino-4-(2-fluorophenyl)-6-(hydroxymethyl)-8-oxo-4H-pyrano[3,2-b]pyran-3-carboxylate	COC(=O)C1=C(N)Oc2c(C1c1ccccc1F)oc(cc2=O)CO
1130	ST071662	methylethyl 2-amino-6-(hydroxymethyl)-8-oxo-4-(3-pyridyl)-4H-pyrano[3,2-b]pyran-3-carboxylate	OCc1cc(=O)c2c(o1)C(c1cccnc1)C(=C(O2)N)C(=O)OC(C)C
1131	ST071672	2-amino-4-(3-chlorophenyl)-4H,5H-pyrano[3,2-c]chromene-3-carbonitrile	N#CC1=C(N)OC2=C(C1c1cccc(c1)Cl)COc1c2cccc1
1132	ST071675	2-amino-4-(2,5-dimethylphenyl)-6-(hydroxymethyl)-8-oxo-4H-pyrano[3,2-b]pyran-3-carbonitrile	N#CC1=C(N)Oc2c(C1c1cc(C)ccc1C)oc(cc2=O)CO
1133	ST071687	2-amino-15-[(4-chlorophenyl)methyl]-5,16-dioxospiro[4H-pyrano[3,2-c]chromene-4 ,3'-indoline]-3-carbonitrile	N#CC1=C(N)Oc2c(C31c1ccccc1N(C3=O)Cc1ccc(cc1)Cl)c(=O)oc1c2cccc1
1134	ST071698	methyl 2-amino-4-(2,6-dichlorophenyl)-6-(hydroxymethyl)-8-oxo-4H-pyrano[3,2-b]pyran-3-carboxylate	COC(=O)C1=C(N)Oc2c(C1c1c(Cl)cccc1Cl)oc(cc2=O)CO
1135	ST071704	methyl 2-amino-4-(6-chloro-2-fluorophenyl)-6-(hydroxymethyl)-8-oxo-4H-pyrano[3 ,2-b]pyran-3-carboxylate	OCc1cc(=O)c2c(o1)C(C(=C(O2)N)C(=O)OC)c1c(F)cccc1Cl
1136	ST071705	2-methoxyethyl 2-amino-4-(2-fluorophenyl)-6-(hydroxymethyl)-8-oxo-4H-pyrano[3,2-b]pyran-3-carboxylate	COCCOC(=O)C1=C(N)Oc2c(C1c1ccccc1F)oc(cc2=O)CO
1137	ST071761	2-amino-4-(4-ethylphenyl)-7-hydroxy-4H-chromene-3-carbonitrile	N#CC1=C(N)Oc2c(C1c1ccc(cc1)CC)ccc(c2)O
1138	ST071764	6-amino-4-(4-hydroxy-3,5-dimethoxyphenyl)-3-methyl-4H-pyrano[3,2-d]pyrazole-5-carbonitrile	N#CC1=C(N)Oc2c(C1c1cc(OC)c(c(c1)OC)O)c(C)n[nH]2
1139	ST071773	2-amino-21-methyl-5,16-dioxospiro[4H-pyrano[3,2-c]chromene-4,3'-indoline]-3-carbonitrile	N#CC1=C(N)Oc2c(C31C(=O)Nc1c3cccc1C)c(=O)oc1c2cccc1
1140	ST071804	6-amino-4-(4-hydroxy-3-methoxyphenyl)-3-methyl-4H-pyrano[2,3-c]pyrazole-5-carbonitrile	N#CC1=C(N)Oc2c(C1c1ccc(c(c1)OC)O)c(C)[nH]n2
1141	ST071806	6-amino-3-ethyl-4-(4-hydroxy-3-methoxyphenyl)-4H-pyrano[3,2-d]pyrazole-5-carbonitrile	N#CC1=C(N)Oc2c(C1c1ccc(c(c1)OC)O)c(CC)n[nH]2
1142	ST071809	methyl 2-amino-4-(2,4-dichlorophenyl)-6-(hydroxymethyl)-8-oxo-4H-pyrano[3,2-b]pyran-3-carboxylate	COC(=O)C1=C(N)Oc2c(C1c1ccc(cc1Cl)Cl)oc(cc2=O)CO
1143	ST071810	methyl 2-amino-4-(2,3-dichlorophenyl)-6-(hydroxymethyl)-8-oxo-4H-pyrano[3,2-b]pyran-3-carboxylate	COC(=O)C1=C(N)Oc2c(C1c1cccc(c1Cl)Cl)oc(cc2=O)CO
1144	ST071811	ethyl 2-amino-4-(2,4-dichlorophenyl)-6-(hydroxymethyl)-8-oxo-4H-pyrano[3,2-b]pyran-3-carboxylate	CCOC(=O)C1=C(N)Oc2c(C1c1ccc(cc1Cl)Cl)oc(cc2=O)CO
1145	ST071812	methylethyl 2-amino-4-(3,4-dichlorophenyl)-6-(hydroxymethyl)-8-oxo-4H-pyrano[3 ,2-b]pyran-3-carboxylate	OCc1cc(=O)c2c(o1)C(c1ccc(c(c1)Cl)Cl)C(=C(O2)N)C(=O)OC(C)C
1146	ST071813	methylethyl 2-amino-4-(2,4-dichlorophenyl)-6-(hydroxymethyl)-8-oxo-4H-pyrano[3 ,2-b]pyran-3-carboxylate	OCc1cc(=O)c2c(o1)C(C(=C(O2)N)C(=O)OC(C)C)c1ccc(cc1Cl)Cl
1147	ST071814	methylethyl 2-amino-4-(2,3-dichlorophenyl)-6-(hydroxymethyl)-8-oxo-4H-pyrano[3 ,2-b]pyran-3-carboxylate	OCc1cc(=O)c2c(o1)C(C(=C(O2)N)C(=O)OC(C)C)c1cccc(c1Cl)Cl
1148	ST071815	methylethyl 2-amino-4-(2,6-dichlorophenyl)-6-(hydroxymethyl)-8-oxo-4H-pyrano[3 ,2-b]pyran-3-carboxylate	OCc1cc(=O)c2c(o1)C(C(=C(O2)N)C(=O)OC(C)C)c1c(Cl)cccc1Cl
1149	ST071816	methylethyl 2-amino-4-(2-chloro-6-fluorophenyl)-6-(hydroxymethyl)-8-oxo-4H-pyrano[3,2-b]pyran-3-carboxylate	OCc1cc(=O)c2c(o1)C(C(=C(O2)N)C(=O)OC(C)C)c1c(F)cccc1Cl
1150	ST071817	methylethyl 2-amino-4-(4-chlorophenyl)-6-(hydroxymethyl)-8-oxo-4H-pyrano[3,2-b ]pyran-3-carboxylate	OCc1cc(=O)c2c(o1)C(c1ccc(cc1)Cl)C(=C(O2)N)C(=O)OC(C)C
1151	ST071819	methylethyl 2-amino-6-(hydroxymethyl)-4-[4-(methoxycarbonyl)phenyl]-8-oxo-4H-pyrano[3,2-b]pyran-3-carboxylate	COC(=O)c1ccc(cc1)C1C(=C(N)Oc2c1oc(CO)cc2=O)C(=O)OC(C)C
1152	ST071823	6-amino-3-(tert-butyl)-4-(4-hydroxy-3-methoxyphenyl)-4H-pyrano[3,2-d]pyrazole-5-carbonitrile	N#CC1=C(N)Oc2c(C1c1ccc(c(c1)OC)O)c(n[nH]2)C(C)(C)C
1153	ST071826	methylethyl 2-amino-6-(hydroxymethyl)-8-oxo-4-[2-(trifluoromethyl)phenyl]-4H-pyrano[3,2-b]pyran-3-carboxylate	OCc1cc(=O)c2c(o1)C(C(=C(O2)N)C(=O)OC(C)C)c1ccccc1C(F)(F)F
1154	ST071827	ethyl 2-amino-4-(2,6-dichlorophenyl)-6-(hydroxymethyl)-8-oxo-4H-pyrano[3,2-b]pyran-3-carboxylate	CCOC(=O)C1=C(N)Oc2c(C1c1c(Cl)cccc1Cl)oc(cc2=O)CO
1155	ST071837	6-amino-3-butyl-4-(4-hydroxy-3-methoxyphenyl)-4H-pyrano[2,3-c]pyrazole-5-carbonitrile	CCCCc1[nH]nc2c1C(c1ccc(c(c1)OC)O)C(=C(O2)N)C#N
1156	ST071838	methylethyl 2-amino-4-(4-fluorophenyl)-6-(hydroxymethyl)-8-oxo-4H-pyrano[3,2-b]pyran-3-carboxylate	OCc1cc(=O)c2c(o1)C(c1ccc(cc1)F)C(=C(O2)N)C(=O)OC(C)C
1157	ST071842	2H,3H-benzo[3,4-e]1,4-dioxan-6-yl 4-amino-2-[(4-methoxyphenyl)amino](1,3-thiazol-5-yl) ketone	COc1ccc(cc1)Nc1nc(c(s1)C(=O)c1ccc2c(c1)OCCO2)N
1158	ST071843	6-amino-4-(3,5-dimethoxyphenyl)-3-ethyl-4H-pyrano[2,3-c]pyrazole-5-carbonitrile	N#CC1=C(N)Oc2c(C1c1cc(OC)cc(c1)OC)c(CC)[nH]n2
1159	ST071846	[(2-indol-3-ylethyl)amino]-N-(2-methoxyphenyl)carboxamide	COc1ccccc1NC(=O)NCCc1c[nH]c2c1cccc2
1160	ST071857	phenylmethyl 2-amino-6-(hydroxymethyl)-8-oxo-4-(3-pyridyl)-4H-pyrano[3,2-b]pyran-3-carboxylate	OCc1cc(=O)c2c(o1)C(c1cccnc1)C(=C(O2)N)C(=O)OCc1ccccc1
1161	ST071861	6-amino-3-(4-fluorophenyl)-4-(4-hydroxyphenyl)-4H-pyrano[3,2-d]pyrazole-5-carbonitrile	N#CC1=C(N)Oc2c(C1c1ccc(cc1)O)c(n[nH]2)c1ccc(cc1)F
1162	ST071866	6-amino-4-(3-hydroxy-4-methoxyphenyl)-3-propyl-4H-pyrano[2,3-c]pyrazole-5-carbonitrile	CCCc1[nH]nc2c1C(c1ccc(c(c1)O)OC)C(=C(O2)N)C#N
1163	ST071868	methyl 2-amino-4-(2,5-dichlorophenyl)-6-(hydroxymethyl)-8-oxo-4H-pyrano[3,2-b] pyran-3-carboxylate	COC(=O)C1=C(N)Oc2c(C1c1cc(Cl)ccc1Cl)oc(cc2=O)CO
1164	ST071869	ethyl 2-amino-4-(2,5-dichlorophenyl)-6-(hydroxymethyl)-8-oxo-4H-pyrano[3,2-b]pyran-3-carboxylate	CCOC(=O)C1=C(N)Oc2c(C1c1cc(Cl)ccc1Cl)oc(cc2=O)CO
1165	ST071872	methyl 2-amino-6-(hydroxymethyl)-4-(2-nitrophenyl)-8-oxo-4H-pyrano[3,2-b]pyran-3-carboxylate	COC(=O)C1=C(N)Oc2c(C1c1ccccc1[N+](=O)[O-])oc(cc2=O)CO
1166	ST071873	ethyl 2-amino-6-(hydroxymethyl)-4-(2-nitrophenyl)-8-oxo-4H-pyrano[3,2-b]pyran-3-carboxylate	CCOC(=O)C1=C(N)Oc2c(C1c1ccccc1[N+](=O)[O-])oc(cc2=O)CO
1167	ST071874	methylethyl 2-amino-6-(hydroxymethyl)-4-(2-nitrophenyl)-8-oxo-4H-pyrano[3,2-b]pyran-3-carboxylate	OCc1cc(=O)c2c(o1)C(C(=C(O2)N)C(=O)OC(C)C)c1ccccc1[N+](=O)[O-]
1168	ST071934	prop-2-enyl 5-cyano-4-(4-methoxyphenyl)-2-methyl-6-sulfanyl-1,4-dihydropyridine-3-carboxylate	C=CCOC(=O)C1=C(C)NC(=C(C1c1ccc(cc1)OC)C#N)S
1169	ST071936	1-methoxy-4-{[2-(4-methoxyphenyl)benzimidazolyl]methyl}benzene	COc1ccc(cc1)Cn1c(nc2c1cccc2)c1ccc(cc1)OC
1170	ST071942	11-{4-[(3-chlorophenyl)methoxy]phenyl}-3,3-dimethyl-2,3,4-trihydro-5H,10H,11H-benzo[b]benzo[2,1-f]1,4-diazepin-1-one	Clc1cccc(c1)COc1ccc(cc1)C1Nc2ccccc2NC2=C1C(=O)CC(C2)(C)C
1171	ST071943	11-{3-chloro-4-[(2-fluorophenyl)methoxy]phenyl}-3,3-dimethyl-2,3,4-trihydro-5H,10H,11H-benzo[b]benzo[2,1-f]1,4-diazepin-1-one	Clc1cc(ccc1OCc1ccccc1F)C1Nc2ccccc2NC2=C1C(=O)CC(C2)(C)C
1172	ST071963	2-methoxyethyl 1-(2-furylmethyl)-5-hydroxy-2-methylindole-3-carboxylate	COCCOC(=O)c1c(C)n(c2c1cc(O)cc2)Cc1ccco1
1173	ST071988	1-(2-(2H,3H-benzo[e]1,4-dioxan-6-yl)-2-oxoethyl)-3-methyl-1,3-dihydroquinazoline-2,4-dione	O=C(c1ccc2c(c1)OCCO2)Cn1c(=O)n(C)c(=O)c2c1cccc2
1174	ST072000	morpholin-4-yl 3,4,5-trimethoxyphenyl ketone	COc1cc(cc(c1OC)OC)C(=O)N1CCOCC1
1175	ST072028	6-(morpholin-4-ylsulfonyl)-3-(2-oxo-2-(2-1,2,3,4-tetrahydroisoquinolyl)ethyl)-3-hydrobenzothiazol-2-one	O=C(N1CCc2c(C1)cccc2)Cn1c(=O)sc2c1ccc(c2)S(=O)(=O)N1CCOCC1
1176	ST072050	4,5,7-trimethyl-6-(piperidylsulfonyl)hydroquinolin-2-one	O=c1cc(C)c2c([nH]1)cc(c(c2C)S(=O)(=O)N1CCCCC1)C
1177	ST072062	1-(2-(2-1,2,3,4-tetrahydroisoquinolyl)acetyl)benzimidazole-2-carbonitrile	N#Cc1nc2c(n1C(=O)CN1CCc3c(C1)cccc3)cccc2
1178	ST072068	N,N-diethyl[4-(2-indolinyl-2-oxoethoxy)-3-methoxyphenyl]carboxamide	CCN(C(=O)c1ccc(c(c1)OC)OCC(=O)N1CCc2c1cccc2)CC
1179	ST072086	ethyl 3-indol-3-yl-2-{[2-(trifluoromethyl)phenyl]carbonylamino}propanoate	CCOC(=O)C(Cc1c[nH]c2c1cccc2)NC(=O)c1ccccc1C(F)(F)F
1180	ST072087	ethyl 3-indol-3-yl-2-{[(4-methoxy-3-(1,2,3,4-tetraazolyl)phenyl)sulfonyl]amino}propanoate	CCOC(=O)C(NS(=O)(=O)c1ccc(c(c1)n1cnnn1)OC)Cc1c[nH]c2c1cccc2
1181	ST072088	ethyl 3-indol-3-yl-2-(2,2,3,3-tetrafluoropropanoylamino)propanoate	CCOC(=O)C(Cc1c[nH]c2c1cccc2)NC(=O)C(C(F)F)(F)F
1182	ST072120	{[1,4a-dimethyl-7-(methylethyl)(1,2,3,4,9,10,10a,4a-octahydrophenanthryl)]meth yl}[(4-methoxy-3-methylphenyl)sulfonyl]amine	COc1ccc(cc1C)S(=O)(=O)NCC1(C)CCCC2(C1CCc1c2ccc(c1)C(C)C)C
1183	ST072189	1-[(1S,2R,3R,5R)-2-hydroxy-7-(trichloromethyl)-4,6,8-trioxabicyclo[3.3.0]oct-3-yl]ethane-1,2-diol	OCC([C@H]1O[C@H]2C(C1O)OC(O2)C(Cl)(Cl)Cl)O
1184	ST072200	8-ethyl-5-oxo-2-piperazinyl-8-hydropyridino[2,3-d]pyrimidine-6-carboxylic acid	CCn1cc(C(=O)O)c(=O)c2c1nc(nc2)N1CCNCC1
1185	ST072213	2-indol-3-yl-N-[2-(4-methoxyphenyl)-isopropyl]-2-oxoacetamide	COc1ccc(cc1)CC(NC(=O)C(=O)c1c[nH]c2c1cccc2)C
1186	ST072236	(2E)-N-(5,6-dimethoxy-3-oxohydroisobenzofuran-4-yl)-3-(2-chlorophenyl)prop-2-enamide	COc1c(OC)cc2c(c1NC(=O)/C=C/c1ccccc1Cl)C(=O)OC2
1187	ST072244	N-(5,6-dimethoxy-3-oxohydroisobenzofuran-4-yl)(3,4-dimethoxyphenyl)carboxamide	COc1cc(ccc1OC)C(=O)Nc1c2C(=O)OCc2cc(c1OC)OC
1188	ST072245	3,4-dimethoxyphenyl 8-methoxy(1,2,3,4-tetrahydroquinolyl) ketone	COc1cc(ccc1OC)C(=O)N1CCCc2c1c(OC)ccc2
1189	ST072246	(3,4-dimethoxyphenyl)-N-[4-(4-methyl-1-oxo(2-hydrophthalazin-2-yl))phenyl]carboxamide	COc1cc(ccc1OC)C(=O)Nc1ccc(cc1)n1nc(C)c2c(c1=O)cccc2
1190	ST072247	(3,4-dimethoxyphenyl)-N-(2-{N-[2-(3,4-dimethoxyphenyl)ethyl]carbamoyl}phenyl)carboxamide	COc1ccc(cc1OC)CCNC(=O)c1ccccc1NC(=O)c1ccc(c(c1)OC)OC
1191	ST072248	(3,4-dimethoxyphenyl)-N-(6-methyl(2H-benzo[3,4-d]1,3-dioxolen-5-yl))carboxamide	COc1cc(ccc1OC)C(=O)Nc1cc2OCOc2cc1C
1192	ST072283	ethyl 4-hydroxy-3-methyl-2-oxohydroquinoline-6-carboxylate	CCOC(=O)c1ccc2c(c1)c(O)c(c(=O)[nH]2)C
1193	ST072284	N-(3-chlorophenyl)(2-iminochromen-3-yl)carboxamide	Clc1cccc(c1)NC(=O)c1cc2ccccc2oc1=N
1194	ST072285	4-hydroxy-3-phenyl-6-(phenylmethoxy)hydroquinolin-2-one	O=c1[nH]c2ccc(cc2c(c1c1ccccc1)O)OCc1ccccc1
1195	ST072286	1-(2H-benzo[3,4-d]1,3-dioxolen-5-yl)-3-[(4-propoxyphenyl)amino]propan-1-one	CCCOc1ccc(cc1)NCCC(=O)c1ccc2c(c1)OCO2
1196	ST072290	ethyl 4-hydroxy-2-oxo-3-benzylhydroquinoline-6-carboxylate	CCOC(=O)c1ccc2c(c1)c(O)c(c(=O)[nH]2)Cc1ccccc1
1197	ST072291	3-ethyl-4-hydroxy-1-benzylhydroquinolin-2-one	CCc1c(O)c2ccccc2n(c1=O)Cc1ccccc1
1198	ST072292	1,3-bisbenzyl-4-hydroxyhydroquinolin-2-one	Oc1c(Cc2ccccc2)c(=O)n(c2c1cccc2)Cc1ccccc1
1199	ST072299	(2-iminochromen-3-yl)-N-(4-methylphenyl)carboxamide	Cc1ccc(cc1)NC(=O)c1cc2ccccc2oc1=N
1200	ST072300	N-(4-fluorophenyl)(2-iminochromen-3-yl)carboxamide	Fc1ccc(cc1)NC(=O)c1cc2ccccc2oc1=N
1201	ST072303	6-(2H-benzo[d]1,3-dioxolan-5-yl)-4-(4-methoxyphenyl)-2-oxohydropyridine-3-carbonitrile	N#Cc1c(=O)[nH]c(cc1c1ccc(cc1)OC)c1ccc2c(c1)OCO2
1202	ST072305	N-(3,4-dimethylphenyl)(6-chloro-2-iminochromen-3-yl)carboxamide	Clc1ccc2c(c1)cc(c(=N)o2)C(=O)Nc1ccc(c(c1)C)C
1203	ST072306	4-hydroxy-1-phenyl-3-benzylhydroquinolin-2-one	Oc1c(Cc2ccccc2)c(=O)n(c2c1cccc2)c1ccccc1
1204	ST072319	methyl 5-hydroxy-2-methyl-1-[2-(4-propylphenoxy)ethyl]benzo[g]indole-3-carboxylate	CCCc1ccc(cc1)OCCn1c(C)c(c2c1c1ccccc1c(c2)O)C(=O)OC
1205	ST072320	ethyl 5-hydroxy-2-methyl-1-[2-(4-propylphenoxy)ethyl]benzo[g]indole-3-carboxylate	CCOC(=O)c1c2cc(O)c3c(c2n(c1C)CCOc1ccc(cc1)CCC)cccc3
1206	ST072321	phenylmethyl 5-hydroxy-2-methyl-1-[2-(4-propylphenoxy)ethyl]benzo[g]indole-3-carboxylate	CCCc1ccc(cc1)OCCn1c(C)c(c2c1c1ccccc1c(c2)O)C(=O)OCc1ccccc1
1207	ST072322	2-methoxyethyl 5-hydroxy-2-methyl-1-[2-(4-propylphenoxy)ethyl]benzo[g]indole-3-carboxylate	CCCc1ccc(cc1)OCCn1c(C)c(c2c1c1ccccc1c(c2)O)C(=O)OCCOC
1208	ST072326	ethyl 1-(2-ethylthioethyl)-5-hydroxy-2-methylbenzo[g]indole-3-carboxylate	CCSCCn1c(C)c(c2c1c1ccccc1c(c2)O)C(=O)OCC
1209	ST072327	phenylmethyl 1-(2-ethylthioethyl)-5-hydroxy-2-methylbenzo[g]indole-3-carboxylate	CCSCCn1c(C)c(c2c1c1ccccc1c(c2)O)C(=O)OCc1ccccc1
1210	ST072383	4-chloro-1-methyl-3-nitrohydroquinolin-2-one	[O-][N+](=O)c1c(Cl)c2ccccc2n(c1=O)C
1211	ST072385	N-[2-(4-methoxyphenyl)-5-oxochromeno[3,4-e]pyrimidin-4-yl]acetamide	COc1ccc(cc1)c1nc(NC(=O)C)c2c(n1)c1ccccc1oc2=O
1212	ST072400	1-methyl-4-[(4-methylphenyl)amino]-3-nitrohydroquinolin-2-one	Cc1ccc(cc1)Nc1c([N+](=O)[O-])c(=O)n(c2c1cccc2)C
1213	ST072414	4-(dimethylamino)phenyl 2-1,2,3,4-tetrahydroisoquinolyl ketone	O=C(N1CCc2c(C1)cccc2)c1ccc(cc1)N(C)C
1214	ST072415	2-[(2,5-dimethyl(3-furyl))carbonylamino]-3-phenylpropanoic acid	Cc1cc(c(o1)C)C(=O)NC(C(=O)O)Cc1ccccc1
1215	ST072436	ethyl 5-[(3,5-dimethoxyphenyl)carbonylamino]-4-cyano-3-methylthiophene-2-carboxylate	CCOC(=O)c1sc(c(c1C)C#N)NC(=O)c1cc(OC)cc(c1)OC
1216	ST072460	5-hydroxy-2-methylindole-3-carboxylic acid	Oc1ccc2c(c1)c(C(=O)O)c([nH]2)C
1217	ST072533	2-ethyl-1,2,3,4-tetrahydroisoquinoline-3-carboxylic acid	CCN1Cc2ccccc2CC1C(=O)O
1218	ST072573	9-chloro-4-oxo-5-oxatricyclo[4.2.1.0<3,7>]nonane-2-carboxylic acid	OC(=O)C1C2CC3C1C(=O)OC3C2Cl
1219	ST072956	3-{[(6-methyl-2,4-dioxo-1,3-dihydropyrimidin-5-yl)sulfonyl]amino}benzoic acid	OC(=O)c1cccc(c1)NS(=O)(=O)c1c(C)[nH]c(=O)[nH]c1=O
1220	ST072960	4-methoxy-1-[(7-methylindeno[3,2-b]pyridin-5-ylidene)methyl]benzene	COc1ccc(cc1)/C=C/1\c2cccnc2c2c1cc(C)cc2
1221	ST072968	8-(1,1,2,2,3,3,3-heptafluoropropyl)-2,3-dimethoxy-6,6-dimethyl-5,6,7-trihydro-9H-1,2,4-triazolino[3,4-a]isoquinolin-8-ol	COc1cc2c(cc1OC)CC(N1C2=NNC1(O)C(C(C(F)(F)F)(F)F)(F)F)(C)C
1222	ST072975	methyl 3-hydroxy-2-[(2-naphthylsulfonyl)amino]-3-phenylpropanoate	COC(=O)C(C(c1ccccc1)O)NS(=O)(=O)c1ccc2c(c1)cccc2
1223	ST072980	1-(3-iodophenyl)-6,7-dimethoxy-1,2,3,4-tetrahydroisoquinoline	COc1cc2c(cc1OC)CCNC2c1cccc(c1)I
1224	ST072991	3-(3-ethoxy-2-hydroxyphenyl)-5-(2-methoxyphenyl)-1-methyl-4,6-dioxo-1,2,3,5,3a,6a-hexahydro-2,5-diazapentalenecarboxylic acid	CCOc1cccc(c1O)C1NC(C2C1C(=O)N(C2=O)c1ccccc1OC)(C)C(=O)O
1225	ST072994	4-ethyl-7,9-dimethyl-3-phenyl-5,7,9-trihydro-1H,4H-1,2,4-triazino[4,3-h]purine-6,8-dione	CCC1C(=NNc2n1c1c(=O)n(C)c(=O)n(c1n2)C)c1ccccc1
1226	ST072995	8-(3-chlorophenyl)-6-ethyl-1,3-dimethyl-7-phenyl-1,3,5-trihydro-4-imidazolino[1,2-h]purine-2,4-dione	CCc1c(c2ccccc2)n(c2n1c1c(=O)n(C)c(=O)n(c1n2)C)c1cccc(c1)Cl
1227	ST073000	(6-azabicyclo[4.4.0]dec-2-yl)methyl 5,7-diphenyl-8-hydropyrazolo[1,5-a]pyrimidine-2-carboxylate	O=C(c1nn2c(c1)nc(cc2c1ccccc1)c1ccccc1)OCC1CCCN2C1CCCC2
1228	ST073011	7-[(6-chloro-2-fluorophenyl)methyl]-1,3-dimethyl-8-(2-pyridylmethylthio)-1,3,7-trihydropurine-2,6-dione	Fc1cccc(c1Cn1c(SCc2ccccn2)nc2c1c(=O)n(c(=O)n2C)C)Cl
1229	ST073018	2-(3-carboxypropanoylamino)-3-indol-3-ylpropanoic acid	O=C(NC(C(=O)O)Cc1c[nH]c2c1cccc2)CCC(=O)O
1230	ST073028	3-[(4-fluorophenyl)(4-hydroxy-2-oxo-8-phenyl(3-hydroquinolyl))methyl]-4-hydroxy-1-phenylhydroquinolin-2-one	Fc1ccc(cc1)C(c1c(O)c2ccccc2n(c1=O)c1ccccc1)c1c(=O)[nH]c2c(c1O)cccc2c1ccccc1
1231	ST073050	(3,4-dimethoxyphenyl)-N-[1-(2,2-dimethylpropanoyl)(6-1,2,3,4-tetrahydroquinolyl)]carboxamide	COc1cc(ccc1OC)C(=O)Nc1ccc2c(c1)CCCN2C(=O)C(C)(C)C
1232	ST073057	5-{5-[(5-(2-furyl)-4-phenyl(1,2,4-triazol-3-ylthio))methyl](1,3,4-oxadiazol-2-yl)}-1,2,3-trimethoxybenzene	COc1cc(cc(c1OC)OC)c1nnc(o1)CSc1nnc(n1c1ccccc1)c1ccco1
1233	ST073059	3-benzyl-2-{[5-(3,4,5-trimethoxyphenyl)(1,3,4-oxadiazol-2-yl)]methylthio}-3-hydroquinazolin-4-one	COc1cc(cc(c1OC)OC)c1nnc(o1)CSc1nc2ccccc2c(=O)n1Cc1ccccc1
1234	ST073066	5-{5-[(4,5-diphenylimidazol-2-ylthio)methyl](1,3,4-oxadiazol-2-yl)}-1,2,3-trimethoxybenzene	COc1cc(cc(c1OC)OC)c1nnc(o1)CSc1nc(c([nH]1)c1ccccc1)c1ccccc1
1235	ST073073	3-[2-(3,4-dimethoxyphenyl)-2-oxoethyl]-3-hydroxyindolin-2-one	COc1cc(ccc1OC)C(=O)CC1(O)C(=O)Nc2c1cccc2
1236	ST073151	ethyl 3-butyl-4-hydroxy-2-oxohydroquinoline-6-carboxylate	CCCCc1c(=O)[nH]c2c(c1O)cc(cc2)C(=O)OCC
1237	ST073152	ethyl 3-ethyl-4-hydroxy-2-oxohydroquinoline-6-carboxylate	CCOC(=O)c1ccc2c(c1)c(O)c(c(=O)[nH]2)CC
1238	ST073153	3-butyl-4-hydroxy-1-benzylhydroquinolin-2-one	CCCCc1c(O)c2ccccc2n(c1=O)Cc1ccccc1
1239	ST073157	N-(3,4-dimethylphenyl)(2-iminochromen-3-yl)carboxamide	O=C(c1cc2ccccc2oc1=N)Nc1ccc(c(c1)C)C
1240	ST073164	(6-chloro-2-iminochromen-3-yl)-N-(4-ethylphenyl)carboxamide	CCc1ccc(cc1)NC(=O)c1cc2cc(Cl)ccc2oc1=N
1241	ST073165	3-butyl-4-hydroxy-1-phenylhydroquinolin-2-one	CCCCc1c(O)c2ccccc2n(c1=O)c1ccccc1
1242	ST073166	4-hydroxy-1,3-diphenylhydroquinolin-2-one	Oc1c(c2ccccc2)c(=O)n(c2c1cccc2)c1ccccc1
1243	ST073173	[2-oxo-3-(phenylcarbonylamino)(4-hydroquinolyl)]-N-benzamide	O=C(c1ccccc1)Nc1c(=O)[nH]c2c(c1C(=O)Nc1ccccc1)cccc2
1244	ST073174	[1-ethyl-2-oxo-3-(phenylcarbonylamino)(4-hydroquinolyl)]-N-benzamide	CCn1c(=O)c(NC(=O)c2ccccc2)c(c2c1cccc2)C(=O)Nc1ccccc1
1245	ST073175	{1-[(4-fluorophenyl)methyl]-2-oxo-3-(phenylcarbonylamino)(4-hydroquinolyl)}-N-benzamide	Fc1ccc(cc1)Cn1c(=O)c(NC(=O)c2ccccc2)c(c2c1cccc2)C(=O)Nc1ccccc1
1246	ST073206	methyl 4-(4-hydroxy-3-methoxyphenyl)-2-methyl-5-oxo-1,4,6,7,8-pentahydroquinoline-3-carboxylate	COC(=O)C1=C(C)NC2=C(C1c1ccc(c(c1)OC)O)C(=O)CCC2
1247	ST073219	methyl 2-methyl-5-oxo-4-(3,4,5-trimethoxyphenyl)-1,4,6,7,8-pentahydroquinoline -3-carboxylate	COC(=O)C1=C(C)NC2=C(C1c1cc(OC)c(c(c1)OC)OC)C(=O)CCC2
1248	ST073282	methyl 4-(5-chloro-4-hydroxy-3-methoxyphenyl)-2-methyl-5-oxo-1,4,6,7,8-pentahydroquinoline-3-carboxylate	COC(=O)C1=C(C)NC2=C(C1c1cc(Cl)c(c(c1)OC)O)C(=O)CCC2
1249	ST073363	N-(1,1-dimethyl-2-phenylethyl)-2-({[N-(1,1-dimethyl-2-phenylethyl)-N-methylcarbamoyl]methyl}(2-hydroxyethyl)amino)-N-methylacetamide	OCCN(CC(=O)N(C(Cc1ccccc1)(C)C)C)CC(=O)N(C(Cc1ccccc1)(C)C)C
1250	ST073382	4-methylquinoline-2-carboxylic acid	OC(=O)c1cc(C)c2c(n1)cccc2
1251	ST073733	N-[2-(2,7-dimethylindol-3-yl)ethyl](4-methyl-3-nitrophenyl)carboxamide	O=C(c1ccc(c(c1)[N+](=O)[O-])C)NCCc1c(C)[nH]c2c1cccc2C
1252	ST073740	(3,4-dimethoxyphenyl)-N-[2-(2,7-dimethylindol-3-yl)ethyl]carboxamide	COc1cc(ccc1OC)C(=O)NCCc1c(C)[nH]c2c1cccc2C
1253	ST073741	(3,5-dinitrophenyl)-N-[2-(7-chloro-2-methylindol-3-yl)ethyl]carboxamide	O=C(c1cc(cc(c1)[N+](=O)[O-])[N+](=O)[O-])NCCc1c(C)[nH]c2c1cccc2Cl
1254	ST073742	(3,4-dimethoxyphenyl)-N-[2-(7-chloro-2-methylindol-3-yl)ethyl]carboxamide	COc1cc(ccc1OC)C(=O)NCCc1c(C)[nH]c2c1cccc2Cl
1255	ST073783	[2-(5-fluoro-2-methylindol-3-yl)ethyl][(2-methoxy-4,5-dimethylphenyl)sulfonyl] amine	COc1cc(C)c(cc1S(=O)(=O)NCCc1c(C)[nH]c2c1cc(F)cc2)C
1256	ST073815	(3,4-dimethoxyphenyl)-N-[4-(3-{4-[(3,4-dimethoxyphenyl)carbonylamino]-2-methoxyphenoxy}propoxy)-3-methoxyphenyl]carboxamide	COc1cc(ccc1OCCCOc1ccc(cc1OC)NC(=O)c1ccc(c(c1)OC)OC)NC(=O)c1ccc(c(c1)OC)OC
1257	ST073843	5-(2H-benzo[d]1,3-dioxolan-5-ylmethylene)-3-(3-methoxypropyl)-2-thioxo-1,3-thiazolidin-4-one	COCCCN1C(=S)S/C(=C\c2ccc3c(c2)OCO3)/C1=O
1258	ST073918	2-[(4-{[(4-methoxy-3-(1,2,3,4-tetraazolyl)phenyl)sulfonyl]amino}phenyl)carbonylamino]acetic acid	COc1ccc(cc1n1cnnn1)S(=O)(=O)Nc1ccc(cc1)C(=O)NCC(=O)O
1259	ST073946	5,5-bis(trifluoromethyl)-1-benzyl-7-(2-pyridyl)-1,3,5,8-tetrahydropyrimidino[4 ,5-d]pyrimidine-2,4-dione	O=c1[nH]c(=O)c2c(n1Cc1ccccc1)NC(=NC2(C(F)(F)F)C(F)(F)F)c1ccccn1
1260	ST073954	N-[2-(3,4-dimethoxyphenyl)ethyl]-2-{7-[(2-fluorophenyl)methyl]-1,3-dimethyl-2,6-dioxo(1,3,7-trihydropurin-8-ylthio)}acetamide	COc1cc(CCNC(=O)CSc2nc3c(n2Cc2ccccc2F)c(=O)n(c(=O)n3C)C)ccc1OC
1261	ST074022	2-[(1-methylbeta-carbolin-3-yl)carbonylamino]benzoic acid	O=C(c1nc(C)c2c(c1)c1ccccc1[nH]2)Nc1ccccc1C(=O)O
1262	ST074026	5-(indol-3-ylmethylene)-1,3-diphenyl-1,3-dihydropyrimidine-2,4,6-trione	O=C1/C(=C/c2c[nH]c3c2cccc3)/C(=O)N(C(=O)N1c1ccccc1)c1ccccc1
1263	ST074031	(2E)-3-(4-chlorophenyl)prop-2-enoic acid	OC(=O)/C=C/c1ccc(cc1)Cl
1264	ST074036	(2E)-3-(3,4-dichlorophenyl)prop-2-enoic acid	OC(=O)/C=C/c1ccc(c(c1)Cl)Cl
1265	ST074266	1-(3-methoxy-4-propoxyphenyl)-1,2,3,4-tetrahydrobeta-carboline-3-carboxylic ac id	CCCOc1ccc(cc1OC)C1NC(Cc2c1[nH]c1c2cccc1)C(=O)O
1266	ST074268	1-(3-{[2-(2,4-dichlorophenoxy)acetyloxy]methyl}-4-methoxyphenyl)-1,2,3,4-tetrahydrobeta-carboline-3-carboxylic acid	COc1ccc(cc1COC(=O)COc1ccc(cc1Cl)Cl)C1NC(Cc2c1[nH]c1c2cccc1)C(=O)O
1267	ST074270	1-(3-fluorophenyl)-6-methoxy-1,2,3,4-tetrahydrobeta-carboline	COc1ccc2c(c1)c1CCNC(c1[nH]2)c1cccc(c1)F
1268	ST074273	1-{3-[(2-cyclohexylphenoxy)methyl]-4-methoxyphenyl}-1,2,3,4-tetrahydrobeta-carboline-3-carboxylic acid	COc1ccc(cc1COc1ccccc1C1CCCCC1)C1NC(Cc2c1[nH]c1c2cccc1)C(=O)O
1269	ST074282	9-(4-hydroxyphenyl)-10-(4-methoxyphenyl)-3,3,6,6-tetramethyl-2,3,4,5,6,7,9,10-octahydroacridine-1,8-dione	COc1ccc(cc1)N1C2=C(C(=O)CC(C2)(C)C)C(C2=C1CC(C)(C)CC2=O)c1ccc(cc1)O
1270	ST074284	9-(4-hydroxyphenyl)-3,3,6,6-tetramethyl-10-(4-methylphenyl)-2,3,4,5,6,7,9,10-octahydroacridine-1,8-dione	Cc1ccc(cc1)N1C2=C(C(=O)CC(C2)(C)C)C(C2=C1CC(C)(C)CC2=O)c1ccc(cc1)O
1271	ST074298	1-{3-[(3-chloro-4-fluorophenoxy)methyl]-4-methoxyphenyl}-1,2,3,4-tetrahydrobeta-carboline-3-carboxylic acid	COc1ccc(cc1COc1ccc(c(c1)Cl)F)C1NC(Cc2c1[nH]c1c2cccc1)C(=O)O
1272	ST074299	1-cyclohexyl-2-[(2-methoxy-5-(1,2,3,4-tetrahydrobeta-carbolinyl)phenyl)methoxy]benzene, acetic acid	CC(=O)O.COc1ccc(cc1COc1ccccc1C1CCCCC1)C1NCCc2c1[nH]c1c2cccc1
1273	ST074300	2,3-dimethoxy-1-(1,2,3,4-tetrahydrobeta-carbolinyl)benzene	COc1c(OC)cccc1C1NCCc2c1[nH]c1c2cccc1
1274	ST074303	4-{[cyclopentyl(2-furylmethyl)amino]methyl}-6-ethoxychromen-2-one	CCOc1ccc2c(c1)c(CN(C1CCCC1)Cc1ccco1)cc(=O)o2
1275	ST074304	(2E)-1-[1-(4-methoxyphenyl)(1,2,3,4-tetrahydrobeta-carbolin-2-yl)]-3-(3,4,5-trimethoxyphenyl)prop-2-en-1-one	COc1ccc(cc1)C1N(CCc2c1[nH]c1c2cccc1)C(=O)/C=C/c1cc(OC)c(c(c1)OC)OC
1276	ST074305	(2E)-3-(3,4-dimethoxyphenyl)-1-[1-(4-methoxyphenyl)(1,2,3,4-tetrahydrobeta-carbolin-2-yl)]prop-2-en-1-one	COc1ccc(cc1)C1N(CCc2c1[nH]c1c2cccc1)C(=O)/C=C/c1ccc(c(c1)OC)OC
1277	ST074306	(2E)-3-(4-methoxyphenyl)-1-[1-(4-methoxyphenyl)(1,2,3,4-tetrahydrobeta-carbolin-2-yl)]prop-2-en-1-one	COc1ccc(cc1)/C=C/C(=O)N1CCc2c(C1c1ccc(cc1)OC)[nH]c1c2cccc1
1278	ST074307	(2E)-1-[1-(4-methoxyphenyl)(1,2,3,4-tetrahydrobeta-carbolin-2-yl)]-3-phenylprop-2-en-1-one	COc1ccc(cc1)C1N(CCc2c1[nH]c1c2cccc1)C(=O)/C=C/c1ccccc1
1279	ST074308	1-{2-[(4-fluorophenyl)methyl](1,2,3,4-tetrahydrobeta-carbolinyl)}-4-methoxybenzene	COc1ccc(cc1)C1N(CCc2c1[nH]c1c2cccc1)Cc1ccc(cc1)F
1280	ST074309	1-{2-[(2-chlorophenyl)methyl](1,2,3,4-tetrahydrobeta-carbolinyl)}-4-methoxybenzene	COc1ccc(cc1)C1N(CCc2c1[nH]c1c2cccc1)Cc1ccccc1Cl
1281	ST074310	1-{2-[(2-fluorophenyl)methyl](1,2,3,4-tetrahydrobeta-carbolinyl)}-4-methoxybenzene	COc1ccc(cc1)C1N(CCc2c1[nH]c1c2cccc1)Cc1ccccc1F
1282	ST074311	1-{2-[(3-fluorophenyl)methyl](1,2,3,4-tetrahydrobeta-carbolinyl)}-4-methoxybenzene	COc1ccc(cc1)C1N(CCc2c1[nH]c1c2cccc1)Cc1cccc(c1)F
1283	ST074312	1-{2-[(4-chlorophenyl)methyl](1,2,3,4-tetrahydrobeta-carbolinyl)}-4-methoxybenzene	COc1ccc(cc1)C1N(CCc2c1[nH]c1c2cccc1)Cc1ccc(cc1)Cl
1284	ST074313	2-[1-(4-methoxyphenyl)(1,2,3,4-tetrahydrobeta-carbolin-2-yl)]-N-(4-methylphenyl)acetamide	COc1ccc(cc1)C1N(CCc2c1[nH]c1c2cccc1)CC(=O)Nc1ccc(cc1)C
1285	ST074314	2-[1-(4-methoxyphenyl)(1,2,3,4-tetrahydrobeta-carbolin-2-yl)]-N-naphthylacetamide	COc1ccc(cc1)C1N(CCc2c1[nH]c1c2cccc1)CC(=O)Nc1cccc2c1cccc2
1286	ST074315	2-[1-(4-methoxyphenyl)(1,2,3,4-tetrahydrobeta-carbolin-2-yl)]-N-propylacetamide	CCCNC(=O)CN1CCc2c(C1c1ccc(cc1)OC)[nH]c1c2cccc1
1287	ST074316	N-cyclohexyl-2-[1-(4-methoxyphenyl)(1,2,3,4-tetrahydrobeta-carbolin-2-yl)]acetamide	COc1ccc(cc1)C1N(CCc2c1[nH]c1c2cccc1)CC(=O)NC1CCCCC1
1288	ST074317	4-methoxy-1-{2-[(4-methylphenyl)methyl](1,2,3,4-tetrahydrobeta-carbolinyl)}benzene	COc1ccc(cc1)C1N(CCc2c1[nH]c1c2cccc1)Cc1ccc(cc1)C
1289	ST074318	1-(4-methoxyphenyl)(1,2,3,4-tetrahydrobeta-carbolin-2-yl) 2-thienyl ketone	COc1ccc(cc1)C1N(CCc2c1[nH]c1c2cccc1)C(=O)c1cccs1
1290	ST074344	4-({4-[(2,4-dimethoxyphenyl)carbonyl]piperazinyl}methyl)-7-methylchromen-2-one	COc1ccc(c(c1)OC)C(=O)N1CCN(CC1)Cc1cc(=O)oc2c1ccc(c2)C
1291	ST074345	2-{4-[(7-methyl-2-oxochromen-4-yl)methyl]piperazinyl}ethanenitrile	N#CCN1CCN(CC1)Cc1cc(=O)oc2c1ccc(c2)C
1292	ST074346	4-({4-[(2-fluorophenyl)methyl]piperazinyl}methyl)-7-methylchromen-2-one	Cc1ccc2c(c1)oc(=O)cc2CN1CCN(CC1)Cc1ccccc1F
1293	ST074347	2-{4-[(6-methoxy-2-oxochromen-4-yl)methyl]piperazinyl}ethanenitrile	N#CCN1CCN(CC1)Cc1cc(=O)oc2c1cc(OC)cc2
1294	ST074348	6-methoxy-4-({4-[(4-methylphenyl)methyl]piperazinyl}methyl)chromen-2-one	COc1ccc2c(c1)c(CN1CCN(CC1)Cc1ccc(cc1)C)cc(=O)o2
1295	ST074349	4-({4-[(2-fluorophenyl)methyl]piperazinyl}methyl)-6-methoxychromen-2-one	COc1ccc2c(c1)c(CN1CCN(CC1)Cc1ccccc1F)cc(=O)o2
1296	ST074350	4-({4-[(4-fluorophenyl)methyl]piperazinyl}methyl)-6-methoxychromen-2-one	COc1ccc2c(c1)c(CN1CCN(CC1)Cc1ccc(cc1)F)cc(=O)o2
1297	ST074351	(6-chloro-2-iminochromen-4-yl)-N-(4-phenylphenyl)carboxamide	Clc1ccc2c(c1)c(cc(=N)o2)C(=O)Nc1ccc(cc1)c1ccccc1
1298	ST074370	2-{4-[(6-ethoxy-2-oxochromen-4-yl)methyl]piperazinyl}ethanenitrile	CCOc1ccc2c(c1)c(CN1CCN(CC1)CC#N)cc(=O)o2
1299	ST074375	2-{2-[4-(diethylamino)phenyl]-6-hydroxy-3-azabicyclo[4.4.0]dec-3-yl}-N-(4-methoxyphenyl)acetamide	CCN(c1ccc(cc1)C1N(CCC2(C1CCCC2)O)CC(=O)Nc1ccc(cc1)OC)CC
1300	ST074376	methyl 2-{2-[2-(2-ethoxyphenyl)-6-hydroxy-3-azabicyclo[4.4.0]dec-3-yl]acetylamino}-4,5,6,7-tetrahydrobenzo[b]thiophene-3-carboxylate	CCOc1ccccc1C1N(CCC2(C1CCCC2)O)CC(=O)Nc1sc2c(c1C(=O)OC)CCCC2
1301	ST074377	methyl 2-{2-[6-hydroxy-2-(4-hydroxy-3-methoxyphenyl)-3-azabicyclo[4.4.0]dec-3-yl]acetylamino}-3-indol-3-ylpropanoate	COC(=O)C(Cc1c[nH]c2c1cccc2)NC(=O)CN1CCC2(C(C1c1ccc(c(c1)OC)O)CCCC2)O
1302	ST074378	2-[6-hydroxy-2-(4-hydroxy-3-methoxyphenyl)-3-azabicyclo[4.4.0]dec-3-yl]-N-(4-methylphenyl)acetamide	COc1cc(ccc1O)C1N(CCC2(C1CCCC2)O)CC(=O)Nc1ccc(cc1)C
1303	ST074379	methyl 2-{2-[6-hydroxy-2-(4-hydroxy-3-methoxyphenyl)-3-azabicyclo[4.4.0]dec-3-yl]acetylamino}-4,5,6,7-tetrahydrobenzo[b]thiophene-3-carboxylate	COc1cc(ccc1O)C1N(CCC2(C1CCCC2)O)CC(=O)Nc1sc2c(c1C(=O)OC)CCCC2
1304	ST074380	2-[6-hydroxy-2-(4-hydroxy-3-methoxyphenyl)-3-azabicyclo[4.4.0]dec-3-yl]-N-naphthylacetamide	COc1cc(ccc1O)C1N(CCC2(C1CCCC2)O)CC(=O)Nc1cccc2c1cccc2
1305	ST074381	2-[2-(3-ethoxy-4-hydroxyphenyl)-6-hydroxy-3-azabicyclo[4.4.0]dec-3-yl]-N-naphthylacetamide	CCOc1cc(ccc1O)C1N(CCC2(C1CCCC2)O)CC(=O)Nc1cccc2c1cccc2
1306	ST074382	N-(2,4-dichlorophenyl)-2-[2-(3-ethoxy-4-hydroxyphenyl)-6-hydroxy-3-azabicyclo[4.4.0]dec-3-yl]acetamide	CCOc1cc(ccc1O)C1N(CCC2(C1CCCC2)O)CC(=O)Nc1ccc(cc1Cl)Cl
1307	ST074383	2-[6-hydroxy-2-(3,4,5-trimethoxyphenyl)-3-azabicyclo[4.4.0]dec-3-yl]-N-(4-methoxyphenyl)acetamide	COc1ccc(cc1)NC(=O)CN1CCC2(C(C1c1cc(OC)c(c(c1)OC)OC)CCCC2)O
1308	ST074384	N-(4-chlorophenyl)-2-[6-hydroxy-2-(3,4,5-trimethoxyphenyl)-3-azabicyclo[4.4.0]dec-3-yl]acetamide	COc1cc(cc(c1OC)OC)C1N(CCC2(C1CCCC2)O)CC(=O)Nc1ccc(cc1)Cl
1309	ST074385	N-(2-furylmethyl)-2-[6-hydroxy-2-(3,4,5-trimethoxyphenyl)-3-azabicyclo[4.4.0]dec-3-yl]acetamide	COc1cc(cc(c1OC)OC)C1N(CCC2(C1CCCC2)O)CC(=O)NCc1ccco1
1310	ST074386	2-[6-hydroxy-2-(3,4,5-trimethoxyphenyl)-3-azabicyclo[4.4.0]dec-3-yl]-N-(4-methylphenyl)acetamide	COc1cc(cc(c1OC)OC)C1N(CCC2(C1CCCC2)O)CC(=O)Nc1ccc(cc1)C
1311	ST074387	N-(2,5-dimethylphenyl)-2-[6-hydroxy-2-(3,4,5-trimethoxyphenyl)-3-azabicyclo[4.4.0]dec-3-yl]acetamide	COc1cc(cc(c1OC)OC)C1N(CCC2(C1CCCC2)O)CC(=O)Nc1cc(C)ccc1C
1312	ST074388	N-(2,4-dichlorophenyl)-2-[6-hydroxy-2-(4-methoxyphenyl)-3-azabicyclo[4.4.0]dec-3-yl]acetamide	COc1ccc(cc1)C1N(CCC2(C1CCCC2)O)CC(=O)Nc1ccc(cc1Cl)Cl
1313	ST074390	4-((2E)-3-phenylprop-2-enyl)-5-(2-ethoxyphenyl)-4-azabicyclo[4.4.0]decan-1-ol	CCOc1ccccc1C1N(C/C=C/c2ccccc2)CCC2(C1CCCC2)O
1314	ST074391	4-[(2-chlorophenyl)methyl]-5-(4-hydroxy-3-methoxyphenyl)-4-azabicyclo[4.4.0]decan-1-ol	COc1cc(ccc1O)C1N(CCC2(C1CCCC2)O)Cc1ccccc1Cl
1315	ST074392	4-[(2-chlorophenyl)methyl]-5-(3,4,5-trimethoxyphenyl)-4-azabicyclo[4.4.0]decan-1-ol	COc1cc(cc(c1OC)OC)C1N(CCC2(C1CCCC2)O)Cc1ccccc1Cl
1316	ST074393	2-(4-fluorophenyl)-6-hydroxy-3-azabicyclo[4.4.0]dec-3-yl 2-furyl ketone	Fc1ccc(cc1)C1N(CCC2(C1CCCC2)O)C(=O)c1ccco1
1317	ST074394	(2E)-1-[2-(4-fluorophenyl)-6-hydroxy-3-azabicyclo[4.4.0]dec-3-yl]-3-[4-(methylethyl)phenyl]prop-2-en-1-one	Fc1ccc(cc1)C1N(CCC2(C1CCCC2)O)C(=O)/C=C/c1ccc(cc1)C(C)C
1318	ST074395	2-(2,4-dimethoxyphenyl)-6-hydroxy-3-azabicyclo[4.4.0]dec-3-yl 3-fluorophenyl ketone	COc1cc(OC)ccc1C1N(CCC2(C1CCCC2)O)C(=O)c1cccc(c1)F
1319	ST074396	2-(2,4-dimethoxyphenyl)-6-hydroxy-3-azabicyclo[4.4.0]dec-3-yl xanthen-9-yl ketone	COc1cc(OC)ccc1C1N(CCC2(C1CCCC2)O)C(=O)C1c2ccccc2Oc2c1cccc2
1320	ST074397	2-(2,4-dimethoxyphenyl)-6-hydroxy-3-azabicyclo[4.4.0]dec-3-yl 3,4,5-triethoxyphenyl ketone	CCOc1cc(cc(c1OCC)OCC)C(=O)N1CCC2(C(C1c1ccc(cc1OC)OC)CCCC2)O
1321	ST074398	(2E)-1-[2-(2,4-dimethoxyphenyl)-6-hydroxy-3-azabicyclo[4.4.0]dec-3-yl]-3-[4-(methylethyl)phenyl]prop-2-en-1-one	COc1ccc(c(c1)OC)C1N(CCC2(C1CCCC2)O)C(=O)/C=C/c1ccc(cc1)C(C)C
1322	ST074399	2-(2,4-dimethoxyphenyl)-6-hydroxy-3-azabicyclo[4.4.0]dec-3-yl phenyl ketone	COc1cc(OC)ccc1C1N(CCC2(C1CCCC2)O)C(=O)c1ccccc1
1323	ST074400	2-[4-(diethylamino)phenyl]-6-hydroxy-3-azabicyclo[4.4.0]dec-3-yl 2-methoxyphenyl ketone	CCN(c1ccc(cc1)C1N(CCC2(C1CCCC2)O)C(=O)c1ccccc1OC)CC
1324	ST074401	(2E)-1-{2-[4-(diethylamino)phenyl]-6-hydroxy-3-azabicyclo[4.4.0]dec-3-yl}-3-(3 ,4,5-trimethoxyphenyl)prop-2-en-1-one	CCN(c1ccc(cc1)C1N(CCC2(C1CCCC2)O)C(=O)/C=C/c1cc(OC)c(c(c1)OC)OC)CC
1325	ST074402	2-[4-(diethylamino)phenyl]-6-hydroxy-3-azabicyclo[4.4.0]dec-3-yl xanthen-9-yl ketone	CCN(c1ccc(cc1)C1N(CCC2(C1CCCC2)O)C(=O)C1c2ccccc2Oc2c1cccc2)CC
1326	ST074403	(2E)-1-{2-[4-(diethylamino)phenyl]-6-hydroxy-3-azabicyclo[4.4.0]dec-3-yl}-3-(4-methoxyphenyl)prop-2-en-1-one	CCN(c1ccc(cc1)C1N(CCC2(C1CCCC2)O)C(=O)/C=C/c1ccc(cc1)OC)CC
1327	ST074404	(2E)-1-{2-[4-(diethylamino)phenyl]-6-hydroxy-3-azabicyclo[4.4.0]dec-3-yl}-3-[4-(methylethyl)phenyl]prop-2-en-1-one	CCN(c1ccc(cc1)C1N(CCC2(C1CCCC2)O)C(=O)/C=C/c1ccc(cc1)C(C)C)CC
1328	ST074405	(2E)-3-(2H-benzo[3,4-d]1,3-dioxolan-5-yl)-1-[2-(2-ethoxyphenyl)-6-hydroxy-3-azabicyclo[4.4.0]dec-3-yl]prop-2-en-1-one	CCOc1ccccc1C1N(CCC2(C1CCCC2)O)C(=O)/C=C/c1ccc2c(c1)OCO2
1329	ST074406	2-(2-ethoxyphenyl)-6-hydroxy-3-azabicyclo[4.4.0]dec-3-yl 3,4,5-triethoxyphenyl ketone	CCOc1cc(cc(c1OCC)OCC)C(=O)N1CCC2(C(C1c1ccccc1OCC)CCCC2)O
1330	ST074408	2-[10-(2-ethoxyphenyl)-6-hydroxy-3-azabicyclo[4.4.0]dec-3-yl]-N-(2-furylmethyl )acetamide	CCOc1ccccc1C1CCCC2(C1CN(CC2)CC(=O)NCc1ccco1)O
1331	ST074412	4-hydroxy-3-[(4-hydroxy-2-oxochromen-3-yl)(4-methylphenyl)methyl]chromen-2-one	Cc1ccc(cc1)C(c1c(=O)oc2c(c1O)cccc2)c1c(=O)oc2c(c1O)cccc2
1332	ST074429	(2E)-3-(2,6-dichlorophenyl)prop-2-enoic acid	OC(=O)/C=C/c1c(Cl)cccc1Cl
1333	ST074438	ethyl 3-indol-3-yl-2-[(4-methylphenyl)carbonylamino]propanoate	CCOC(=O)C(Cc1c[nH]c2c1cccc2)NC(=O)c1ccc(cc1)C
1334	ST074446	2-(4-methyl-2-oxochromen-7-yloxy)propanoic acid	OC(=O)C(Oc1ccc2c(c1)oc(=O)cc2C)C
1335	ST074454	2-[(4-methoxyphenyl)methylene]-3-oxobenzo[3,4-b]furan-6-yl 4-methoxybenzoate	COc1ccc(cc1)/C=C/1\Oc2c(C1=O)ccc(c2)OC(=O)c1ccc(cc1)OC
1336	ST074455	2-[(4-methoxyphenyl)methylene]-3-oxobenzo[3,4-b]furan-6-yl acetate	COc1ccc(cc1)/C=C/1\Oc2c(C1=O)ccc(c2)OC(=O)C
1337	ST074456	6-hydroxy-2-[(4-methoxyphenyl)methylene]benzo[b]furan-3-one	COc1ccc(cc1)/C=C/1\Oc2c(C1=O)ccc(c2)O
1338	ST074466	1-(2,4-dihydroxyphenyl)-2-(4-chlorophenoxy)ethan-1-one	Clc1ccc(cc1)OCC(=O)c1ccc(cc1O)O
1339	ST074488	6-hydroxy-2-[(4-methylphenyl)methylene]benzo[b]furan-3-one	Cc1ccc(cc1)/C=C/1\Oc2c(C1=O)ccc(c2)O
1340	ST074489	ethyl 6-(4-hydroxyphenyl)-4-methyl-2-oxo-1,3,6-trihydropyrimidine-5-carboxylate	CCOC(=O)C1=C(C)NC(=O)NC1c1ccc(cc1)O
1341	ST074502	2-{2-[(3,4-dimethoxyphenyl)methylene]-3-oxobenzo[3,4-b]furan-6-yloxy}acetamide	COc1cc(ccc1OC)/C=C/1\Oc2c(C1=O)ccc(c2)OCC(=O)N
1342	ST074508	2H-chromen-3-yl-N-(2-fluorophenyl)carboxamide	O=C(C1=Cc2c(OC1)cccc2)Nc1ccccc1F
1343	ST074515	2H-chromen-3-yl-N-(4-ethylphenyl)carboxamide	CCc1ccc(cc1)NC(=O)C1=Cc2c(OC1)cccc2
1344	ST074520	2H-chromen-3-yl-N-(3,5-dimethylphenyl)carboxamide	Cc1cc(cc(c1)C)NC(=O)C1=Cc2c(OC1)cccc2
1345	ST074526	2H-chromen-3-yl-N-benzamide	O=C(C1=Cc2c(OC1)cccc2)Nc1ccccc1
1346	ST074527	2H-chromen-3-yl-N-(4-bromophenyl)carboxamide	Brc1ccc(cc1)NC(=O)C1=Cc2c(OC1)cccc2
1347	ST074528	methylethyl 2-{2-[(4-methoxyphenyl)methylene]-3-oxobenzo[3,4-b]furan-6-yloxy}acetate	COc1ccc(cc1)/C=C/1\Oc2c(C1=O)ccc(c2)OCC(=O)OC(C)C
1348	ST074532	1-(2,4-dihydroxy-5-methylphenyl)-2-(4-methylphenoxy)ethan-1-one	Cc1ccc(cc1)OCC(=O)c1cc(C)c(cc1O)O
1349	ST074545	8-iodo-1,3-dimethyl-1,3-dihydropurine-2,6-dione	Ic1nc2c([nH]1)n(C)c(=O)n(c2=O)C
1350	ST074554	methyl 2-{2-[(4-methoxyphenyl)methylene]-3-oxobenzo[3,4-b]furan-6-yloxy}acetate	COC(=O)COc1ccc2c(c1)O/C(=C\c1ccc(cc1)OC)/C2=O
1351	ST074557	3-(2,4-dichlorophenyl)-4,7-dimethylchromen-2-one	Clc1ccc(c(c1)Cl)c1c(=O)oc2c(c1C)ccc(c2)C
1352	ST074558	3-(4-chlorophenyl)-4,7-dimethylchromen-2-one	Clc1ccc(cc1)c1c(=O)oc2c(c1C)ccc(c2)C
1353	ST074559	(2S)-2-amino-3-(4-chlorophenyl)propanoic acid	N[C@H](C(=O)O)Cc1ccc(cc1)Cl
1354	ST074660	(2E)-3-(2H-benzo[d]1,3-dioxolen-5-yl)-N-[N-(2-furylmethyl)carbamoyl]-N-phenylprop-2-enamide	O=C(N(c1ccccc1)C(=O)/C=C/c1ccc2c(c1)OCO2)NCc1ccco1
1355	ST074701	7-(diethylamino)-3-phenylchromen-2-one	CCN(c1ccc2c(c1)oc(=O)c(c2)c1ccccc1)CC
1356	ST074702	7-(diethylamino)-3-(4-methoxyphenyl)chromen-2-one	CCN(c1ccc2c(c1)oc(=O)c(c2)c1ccc(cc1)OC)CC
1357	ST074705	6-ethoxy-4-{[4-(2-oxo-2-piperidylethyl)piperazinyl]methyl}chromen-2-one	CCOc1ccc2c(c1)c(CN1CCN(CC1)CC(=O)N1CCCCC1)cc(=O)o2
1358	ST074706	4-{[4-(3-methoxyphenyl)piperazinyl]methyl}-5,7-dimethylchromen-2-one	COc1cccc(c1)N1CCN(CC1)Cc1cc(=O)oc2c1c(C)cc(c2)C
1359	ST074707	6-ethoxy-4-({4-[2-(4-methylpiperidyl)-2-oxoethyl]piperazinyl}methyl)chromen-2-one	CCOc1ccc2c(c1)c(CN1CCN(CC1)CC(=O)N1CCC(CC1)C)cc(=O)o2
1360	ST074708	4-{[4-(2,5-dimethylphenyl)piperazinyl]methyl}-5,7-dimethylchromen-2-one	Cc1ccc(c(c1)N1CCN(CC1)Cc1cc(=O)oc2c1c(C)cc(c2)C)C
1361	ST074709	4-{[4-(2,3-dimethylphenyl)piperazinyl]methyl}-5,7-dimethylchromen-2-one	Cc1cc(C)c2c(c1)oc(=O)cc2CN1CCN(CC1)c1cccc(c1C)C
1362	ST074710	3-({4-[(7-methyl-2-oxochromen-4-yl)methyl]piperazinyl}methyl)benzenecarbonitrile	N#Cc1cccc(c1)CN1CCN(CC1)Cc1cc(=O)oc2c1ccc(c2)C
1363	ST074711	4-[(4-{[2-(4-chlorophenyl)-5-methyl(1,3-oxazol-4-yl)]methyl}piperazinyl)methyl]-7-methylchromen-2-one	Clc1ccc(cc1)c1nc(c(o1)C)CN1CCN(CC1)Cc1cc(=O)oc2c1ccc(c2)C
1364	ST074712	4-[(4-{[2-(3,4-dimethoxyphenyl)-5-methyl(1,3-oxazol-4-yl)]methyl}piperazinyl)methyl]-7-methylchromen-2-one	COc1cc(ccc1OC)c1oc(c(n1)CN1CCN(CC1)Cc1cc(=O)oc2c1ccc(c2)C)C
1365	ST074713	4-({4-[(2-chloro-4-fluorophenyl)methyl]piperazinyl}methyl)-6-ethoxychromen-2-one	CCOc1ccc2c(c1)c(CN1CCN(CC1)Cc1ccc(cc1Cl)F)cc(=O)o2
1366	ST074714	N-(3-fluoro-4-methylphenyl)-2-{4-[(7-methyl-2-oxochromen-4-yl)methyl]piperazinyl}acetamide	O=C(Nc1ccc(c(c1)F)C)CN1CCN(CC1)Cc1cc(=O)oc2c1ccc(c2)C
1367	ST074715	2-({4-[(7-methyl-2-oxochromen-4-yl)methyl]piperazinyl}methyl)benzenecarbonitrile	N#Cc1ccccc1CN1CCN(CC1)Cc1cc(=O)oc2c1ccc(c2)C
1368	ST074716	6-ethoxy-4-({4-[(4-methoxyphenyl)methyl]piperazinyl}methyl)chromen-2-one	CCOc1ccc2c(c1)c(CN1CCN(CC1)Cc1ccc(cc1)OC)cc(=O)o2
1369	ST074717	4-[(4-cyclohexylpiperazinyl)methyl]-5,7-dimethylchromen-2-one	Cc1cc(C)c2c(c1)oc(=O)cc2CN1CCN(CC1)C1CCCCC1
1370	ST074718	5,7-dimethyl-4-[(4-(2-pyridyl)piperazinyl)methyl]chromen-2-one	Cc1cc(C)c2c(c1)oc(=O)cc2CN1CCN(CC1)c1ccccn1
1371	ST074719	4-{[4-(2-furylcarbonyl)piperazinyl]methyl}-5,7-dimethylchromen-2-one	Cc1cc(C)c2c(c1)oc(=O)cc2CN1CCN(CC1)C(=O)c1ccco1
1372	ST074720	4-[(4-{[2-(4-chlorophenyl)-5-methyl(1,3-oxazol-4-yl)]methyl}piperazinyl)methyl]-6-ethoxychromen-2-one	CCOc1ccc2c(c1)c(CN1CCN(CC1)Cc1nc(oc1C)c1ccc(cc1)Cl)cc(=O)o2
1373	ST074721	4-[(1,4-dioxa-8-azaspiro[4.5]dec-8-yl)methyl]-5,7-dimethylchromen-2-one	Cc1cc(C)c2c(c1)oc(=O)cc2CN1CCC2(CC1)OCCO2
1374	ST074722	6-ethoxy-4-{[4-(2-indolinyl-2-oxoethyl)piperazinyl]methyl}chromen-2-one	CCOc1ccc2c(c1)c(CN1CCN(CC1)CC(=O)N1CCc3c1cccc3)cc(=O)o2
1375	ST074723	N-(3-chloro-4-fluorophenyl)-2-{4-[(6-ethoxy-2-oxochromen-4-yl)methyl]piperazinyl}acetamide	CCOc1ccc2c(c1)c(CN1CCN(CC1)CC(=O)Nc1ccc(c(c1)Cl)F)cc(=O)o2
1376	ST074724	5,7-dimethyl-4-{[3-methyl-4-(3-methylphenyl)piperazinyl]methyl}chromen-2-one	Cc1cccc(c1)N1CCN(CC1C)Cc1cc(=O)oc2c1c(C)cc(c2)C
1377	ST074725	4-{[4-(5-chloro-2-methylphenyl)piperazinyl]methyl}-5,7-dimethylchromen-2-one	Clc1ccc(c(c1)N1CCN(CC1)Cc1cc(=O)oc2c1c(C)cc(c2)C)C
1378	ST074726	2-{4-[(6-ethoxy-2-oxochromen-4-yl)methyl]piperazinyl}-N-(4-fluorophenyl)-N-methylacetamide	CCOc1ccc2c(c1)c(CN1CCN(CC1)CC(=O)N(c1ccc(cc1)F)C)cc(=O)o2
1379	ST074727	5,7-dimethyl-4-[(4-piperidylpiperidyl)methyl]chromen-2-one	Cc1cc(C)c2c(c1)oc(=O)cc2CN1CCC(CC1)N1CCCCC1
1380	ST074728	2-{4-[(6-ethoxy-2-oxochromen-4-yl)methyl]piperazinyl}-N-methyl-N-phenylacetamide	CCOc1ccc2c(c1)c(CN1CCN(CC1)CC(=O)N(c1ccccc1)C)cc(=O)o2
1381	ST074729	4-[(4-{[2-(3-chlorophenyl)-5-methyl(1,3-oxazol-4-yl)]methyl}piperazinyl)methyl]-6-ethoxychromen-2-one	CCOc1ccc2c(c1)c(CN1CCN(CC1)Cc1nc(oc1C)c1cccc(c1)Cl)cc(=O)o2
1382	ST074730	5,7-dimethyl-4-(2-1,2,3,4-tetrahydroisoquinolylmethyl)chromen-2-one	Cc1cc(C)c2c(c1)oc(=O)cc2CN1CCc2c(C1)cccc2
1383	ST074731	N-(3,5-dimethoxyphenyl)-2-[4-(morpholin-4-ylcarbonyl)-2-oxohydroquinolyl]acetamide	COc1cc(NC(=O)Cn2c(=O)cc(c3c2cccc3)C(=O)N2CCOCC2)cc(c1)OC
1384	ST074732	2-[4-(N,N-diethylcarbamoyl)-2-oxohydroquinolyl]-N-(2,4-difluorophenyl)acetamide	CCN(C(=O)c1cc(=O)n(c2c1cccc2)CC(=O)Nc1ccc(cc1F)F)CC
1385	ST074733	N-(2H-benzo[3,4-d]1,3-dioxolen-5-yl)-2-[4-(N,N-diethylcarbamoyl)-2-oxohydroquinolyl]acetamide	CCN(C(=O)c1cc(=O)n(c2c1cccc2)CC(=O)Nc1ccc2c(c1)OCO2)CC
1386	ST074734	N-(4-bromophenyl)-2-[4-(morpholin-4-ylcarbonyl)-2-oxohydroquinolyl]acetamide	O=C(Cn1c(=O)cc(c2c1cccc2)C(=O)N1CCOCC1)Nc1ccc(cc1)Br
1387	ST074735	2-[4-(N,N-diethylcarbamoyl)-2-oxohydroquinolyl]-N-(3-fluorophenyl)acetamide	CCN(C(=O)c1cc(=O)n(c2c1cccc2)CC(=O)Nc1cccc(c1)F)CC
1388	ST074736	N-(2H,3H-benzo[3,4-e]1,4-dioxin-6-yl)-2-[4-(N,N-diethylcarbamoyl)-2-oxohydroquinolyl]acetamide	CCN(C(=O)c1cc(=O)n(c2c1cccc2)CC(=O)Nc1ccc2c(c1)OCCO2)CC
1389	ST074737	N-(2,5-dimethoxyphenyl)-2-[2-oxo-4-(piperidylcarbonyl)hydroquinolyl]acetamide	COc1ccc(cc1NC(=O)Cn1c(=O)cc(c2c1cccc2)C(=O)N1CCCCC1)OC
1390	ST074738	2-[4-(N,N-diethylcarbamoyl)-2-oxohydroquinolyl]-N-(2-fluorophenyl)acetamide	CCN(C(=O)c1cc(=O)n(c2c1cccc2)CC(=O)Nc1ccccc1F)CC
1391	ST074739	2-[4-(N,N-diethylcarbamoyl)-2-oxohydroquinolyl]-N-(4-fluorophenyl)acetamide	CCN(C(=O)c1cc(=O)n(c2c1cccc2)CC(=O)Nc1ccc(cc1)F)CC
1392	ST074740	2-[4-(N,N-diethylcarbamoyl)-2-oxohydroquinolyl]-N-(4-bromophenyl)acetamide	CCN(C(=O)c1cc(=O)n(c2c1cccc2)CC(=O)Nc1ccc(cc1)Br)CC
1393	ST074741	2-[4-(N,N-diethylcarbamoyl)-2-oxohydroquinolyl]-N-(2-chlorophenyl)acetamide	CCN(C(=O)c1cc(=O)n(c2c1cccc2)CC(=O)Nc1ccccc1Cl)CC
1394	ST074742	N-(4-bromophenyl)-2-[2-oxo-4-(piperidylcarbonyl)hydroquinolyl]acetamide	O=C(Cn1c(=O)cc(c2c1cccc2)C(=O)N1CCCCC1)Nc1ccc(cc1)Br
1395	ST074743	N-(3-chloro-4-fluorophenyl)-2-[2-oxo-4-(piperidylcarbonyl)hydroquinolyl]acetamide	O=C(Cn1c(=O)cc(c2c1cccc2)C(=O)N1CCCCC1)Nc1ccc(c(c1)Cl)F
1396	ST074744	N-(2,5-difluorophenyl)-2-[2-oxo-4-(piperidylcarbonyl)hydroquinolyl]acetamide	O=C(Cn1c(=O)cc(c2c1cccc2)C(=O)N1CCCCC1)Nc1cc(F)ccc1F
1397	ST074745	2-[4-(N,N-diethylcarbamoyl)-2-oxohydroquinolyl]-N-(3-chlorophenyl)acetamide	CCN(C(=O)c1cc(=O)n(c2c1cccc2)CC(=O)Nc1cccc(c1)Cl)CC
1398	ST074746	N-(4-fluorophenyl)-2-[2-oxo-4-(piperidylcarbonyl)hydroquinolyl]acetamide	O=C(Cn1c(=O)cc(c2c1cccc2)C(=O)N1CCCCC1)Nc1ccc(cc1)F
1399	ST074747	N-(3-chloro-4-methoxyphenyl)-2-[4-(morpholin-4-ylcarbonyl)-2-oxohydroquinolyl] acetamide	COc1ccc(cc1Cl)NC(=O)Cn1c(=O)cc(c2c1cccc2)C(=O)N1CCOCC1
1400	ST074748	N-(3-bromophenyl)-2-[2-oxo-4-(pyrrolidinylcarbonyl)hydroquinolyl]acetamide	O=C(Cn1c(=O)cc(c2c1cccc2)C(=O)N1CCCC1)Nc1cccc(c1)Br
1401	ST074749	N-(2,4-dimethoxyphenyl)-2-[2-oxo-4-(piperidylcarbonyl)hydroquinolyl]acetamide	COc1cc(OC)ccc1NC(=O)Cn1c(=O)cc(c2c1cccc2)C(=O)N1CCCCC1
1402	ST074750	2-[4-(N,N-diethylcarbamoyl)-2-oxohydroquinolyl]-N-(3-chloro-4-fluorophenyl)acetamide	CCN(C(=O)c1cc(=O)n(c2c1cccc2)CC(=O)Nc1ccc(c(c1)Cl)F)CC
1403	ST074751	2-[4-(N,N-diethylcarbamoyl)-2-oxohydroquinolyl]-N-(4-bromo-2-fluorophenyl)acetamide	CCN(C(=O)c1cc(=O)n(c2c1cccc2)CC(=O)Nc1ccc(cc1F)Br)CC
1404	ST074752	N-(4-nitrophenyl)-2-[2-oxo-4-(piperidylcarbonyl)hydroquinolyl]acetamide	O=C(Cn1c(=O)cc(c2c1cccc2)C(=O)N1CCCCC1)Nc1ccc(cc1)[N](=O)O
1405	ST074753	N-(3,5-dimethoxyphenyl)-2-[2-oxo-4-(piperidylcarbonyl)hydroquinolyl]acetamide	COc1cc(NC(=O)Cn2c(=O)cc(c3c2cccc3)C(=O)N2CCCCC2)cc(c1)OC
1406	ST074754	2-[4-(N,N-diethylcarbamoyl)-2-oxohydroquinolyl]-N-(2,4,6-trimethylphenyl)acetamide	CCN(C(=O)c1cc(=O)n(c2c1cccc2)CC(=O)Nc1c(C)cc(cc1C)C)CC
1407	ST074755	N-(3-methylthiophenyl)-2-[2-oxo-4-(pyrrolidinylcarbonyl)hydroquinolyl]acetamide	CSc1cccc(c1)NC(=O)Cn1c(=O)cc(c2c1cccc2)C(=O)N1CCCC1
1408	ST074756	N-[4-(acetylamino)phenyl]-2-[2-oxo-4-(piperidylcarbonyl)hydroquinolyl]acetamide	O=C(Cn1c(=O)cc(c2c1cccc2)C(=O)N1CCCCC1)Nc1ccc(cc1)NC(=O)C
1409	ST074757	N-(3-chloro-4-methoxyphenyl)-2-[2-oxo-4-(pyrrolidinylcarbonyl)hydroquinolyl]acetamide	COc1ccc(cc1Cl)NC(=O)Cn1c(=O)cc(c2c1cccc2)C(=O)N1CCCC1
1410	ST074758	2-[4-(N,N-diethylcarbamoyl)-2-oxohydroquinolyl]-N-(4-chlorophenyl)acetamide	CCN(C(=O)c1cc(=O)n(c2c1cccc2)CC(=O)Nc1ccc(cc1)Cl)CC
1411	ST074759	N-(3-methoxyphenyl)-2-[2-oxo-4-(pyrrolidinylcarbonyl)hydroquinolyl]acetamide	COc1cccc(c1)NC(=O)Cn1c(=O)cc(c2c1cccc2)C(=O)N1CCCC1
1412	ST074760	2-[2-oxo-4-(piperidylcarbonyl)hydroquinolyl]-N-(2,4,6-trimethylphenyl)acetamide	O=C(Cn1c(=O)cc(c2c1cccc2)C(=O)N1CCCCC1)Nc1c(C)cc(cc1C)C
1413	ST074761	2-[4-(N,N-diethylcarbamoyl)-2-oxohydroquinolyl]-N-(3-bromophenyl)acetamide	CCN(C(=O)c1cc(=O)n(c2c1cccc2)CC(=O)Nc1cccc(c1)Br)CC
1414	ST074762	N-(3-chlorophenyl)-2-[2-oxo-4-(piperidylcarbonyl)hydroquinolyl]acetamide	O=C(Cn1c(=O)cc(c2c1cccc2)C(=O)N1CCCCC1)Nc1cccc(c1)Cl
1415	ST074763	N-(2-fluorophenyl)-2-[2-oxo-4-(pyrrolidinylcarbonyl)hydroquinolyl]acetamide	O=C(Cn1c(=O)cc(c2c1cccc2)C(=O)N1CCCC1)Nc1ccccc1F
1416	ST074764	N-(2H-benzo[3,4-d]1,3-dioxolen-5-yl)-2-[2-oxo-4-(piperidylcarbonyl)hydroquinolyl]acetamide	O=C(Cn1c(=O)cc(c2c1cccc2)C(=O)N1CCCCC1)Nc1ccc2c(c1)OCO2
1417	ST074765	2-[2-oxo-4-(piperidylcarbonyl)hydroquinolyl]-N-(2-phenylethyl)acetamide	O=C(Cn1c(=O)cc(c2c1cccc2)C(=O)N1CCCCC1)NCCc1ccccc1
1418	ST074766	2-[4-(morpholin-4-ylcarbonyl)-2-oxohydroquinolyl]-N-phenylacetamide	O=C(Cn1c(=O)cc(c2c1cccc2)C(=O)N1CCOCC1)Nc1ccccc1
1419	ST074767	N-(3-chloro-4-fluorophenyl)-2-[2-oxo-4-(pyrrolidinylcarbonyl)hydroquinolyl]acetamide	O=C(Cn1c(=O)cc(c2c1cccc2)C(=O)N1CCCC1)Nc1ccc(c(c1)Cl)F
1420	ST074768	N-(2H,3H-benzo[3,4-e]1,4-dioxin-6-yl)-2-[2-oxo-4-(piperidylcarbonyl)hydroquinolyl]acetamide	O=C(Cn1c(=O)cc(c2c1cccc2)C(=O)N1CCCCC1)Nc1ccc2c(c1)OCCO2
1421	ST074769	2-[2-oxo-4-(pyrrolidinylcarbonyl)hydroquinolyl]-N-[3-(trifluoromethyl)phenyl]acetamide	O=C(Cn1c(=O)cc(c2c1cccc2)C(=O)N1CCCC1)Nc1cccc(c1)C(F)(F)F
1422	ST074770	N-(3-chlorophenyl)-2-[2-oxo-4-(pyrrolidinylcarbonyl)hydroquinolyl]acetamide	O=C(Cn1c(=O)cc(c2c1cccc2)C(=O)N1CCCC1)Nc1cccc(c1)Cl
1423	ST074771	N-(2-fluorophenyl)-2-[2-oxo-4-(piperidylcarbonyl)hydroquinolyl]acetamide	O=C(Cn1c(=O)cc(c2c1cccc2)C(=O)N1CCCCC1)Nc1ccccc1F
1424	ST074772	N-(4-fluorophenyl)-2-[2-oxo-4-(pyrrolidinylcarbonyl)hydroquinolyl]acetamide	O=C(Cn1c(=O)cc(c2c1cccc2)C(=O)N1CCCC1)Nc1ccc(cc1)F
1425	ST074773	2-[2-oxo-4-(piperidylcarbonyl)hydroquinolyl]-N-phenylacetamide	O=C(Cn1c(=O)cc(c2c1cccc2)C(=O)N1CCCCC1)Nc1ccccc1
1426	ST074774	N-(2-fluorophenyl)-2-[4-(morpholin-4-ylcarbonyl)-2-oxohydroquinolyl]acetamide	O=C(Cn1c(=O)cc(c2c1cccc2)C(=O)N1CCOCC1)Nc1ccccc1F
1427	ST074775	N-(3-chloro-4-fluorophenyl)-2-[4-(morpholin-4-ylcarbonyl)-2-oxohydroquinolyl]acetamide	O=C(Cn1c(=O)cc(c2c1cccc2)C(=O)N1CCOCC1)Nc1ccc(c(c1)Cl)F
1428	ST074776	N-(3-methylthiophenyl)-2-[2-oxo-4-(piperidylcarbonyl)hydroquinolyl]acetamide	CSc1cccc(c1)NC(=O)Cn1c(=O)cc(c2c1cccc2)C(=O)N1CCCCC1
1429	ST074777	N-(3,5-dimethoxyphenyl)-2-[2-oxo-4-(pyrrolidinylcarbonyl)hydroquinolyl]acetamide	COc1cc(NC(=O)Cn2c(=O)cc(c3c2cccc3)C(=O)N2CCCC2)cc(c1)OC
1430	ST074778	N-(2-chlorophenyl)-2-[2-oxo-4-(piperidylcarbonyl)hydroquinolyl]acetamide	O=C(Cn1c(=O)cc(c2c1cccc2)C(=O)N1CCCCC1)Nc1ccccc1Cl
1431	ST074779	N-[(2-chlorophenyl)methyl]-2-[2-oxo-4-(piperidylcarbonyl)hydroquinolyl]acetamide	O=C(Cn1c(=O)cc(c2c1cccc2)C(=O)N1CCCCC1)NCc1ccccc1Cl
1432	ST074780	N-(2,4-difluorophenyl)-2-[2-oxo-4-(piperidylcarbonyl)hydroquinolyl]acetamide	O=C(Cn1c(=O)cc(c2c1cccc2)C(=O)N1CCCCC1)Nc1ccc(cc1F)F
1433	ST074781	N-(4-bromophenyl)-2-[2-oxo-4-(pyrrolidinylcarbonyl)hydroquinolyl]acetamide	O=C(Cn1c(=O)cc(c2c1cccc2)C(=O)N1CCCC1)Nc1ccc(cc1)Br
1434	ST074782	N-(3-chlorophenyl)-2-[4-(morpholin-4-ylcarbonyl)-2-oxohydroquinolyl]acetamide	O=C(Cn1c(=O)cc(c2c1cccc2)C(=O)N1CCOCC1)Nc1cccc(c1)Cl
1435	ST074783	N-(3-bromophenyl)-2-[4-(morpholin-4-ylcarbonyl)-2-oxohydroquinolyl]acetamide	O=C(Cn1c(=O)cc(c2c1cccc2)C(=O)N1CCOCC1)Nc1cccc(c1)Br
1436	ST074784	N-(2H-benzo[3,4-d]1,3-dioxolen-5-yl)-2-[4-(morpholin-4-ylcarbonyl)-2-oxohydroq uinolyl]acetamide	O=C(Cn1c(=O)cc(c2c1cccc2)C(=O)N1CCOCC1)Nc1ccc2c(c1)OCO2
1437	ST074785	N-[4-(acetylamino)phenyl]-2-[4-(morpholin-4-ylcarbonyl)-2-oxohydroquinolyl]acetamide	O=C(Cn1c(=O)cc(c2c1cccc2)C(=O)N1CCOCC1)Nc1ccc(cc1)NC(=O)C
1438	ST074786	N-(4-fluorophenyl)-2-[4-(morpholin-4-ylcarbonyl)-2-oxohydroquinolyl]acetamide	O=C(Cn1c(=O)cc(c2c1cccc2)C(=O)N1CCOCC1)Nc1ccc(cc1)F
1439	ST074787	2-[4-(morpholin-4-ylcarbonyl)-2-oxohydroquinolyl]-N-[3-(trifluoromethyl)phenyl ]acetamide	O=C(Cn1c(=O)cc(c2c1cccc2)C(=O)N1CCOCC1)Nc1cccc(c1)C(F)(F)F
1440	ST074788	2-[4-(morpholin-4-ylcarbonyl)-2-oxohydroquinolyl]-N-(2,4,6-trimethylphenyl)acetamide	O=C(Cn1c(=O)cc(c2c1cccc2)C(=O)N1CCOCC1)Nc1c(C)cc(cc1C)C
1441	ST074789	N-(3-chloro-4-fluorophenyl)-2-{4-[(4-methylpiperidyl)carbonyl]-2-oxohydroquinolyl}acetamide	CC1CCN(CC1)C(=O)c1cc(=O)n(c2c1cccc2)CC(=O)Nc1ccc(c(c1)Cl)F
1442	ST074790	N-(2-fluorophenyl)-2-[4-(N-methylcarbamoyl)-2-oxohydroquinolyl]acetamide	CNC(=O)c1cc(=O)n(c2c1cccc2)CC(=O)Nc1ccccc1F
1443	ST074791	N-(3-methoxyphenyl)-2-[4-(morpholin-4-ylcarbonyl)-2-oxohydroquinolyl]acetamide	COc1cccc(c1)NC(=O)Cn1c(=O)cc(c2c1cccc2)C(=O)N1CCOCC1
1444	ST074792	N-(3-fluorophenyl)-2-[4-(N-methylcarbamoyl)-2-oxohydroquinolyl]acetamide	CNC(=O)c1cc(=O)n(c2c1cccc2)CC(=O)Nc1cccc(c1)F
1445	ST074793	N-(3,4-dimethoxyphenyl)-2-[4-(morpholin-4-ylcarbonyl)-2-oxohydroquinolyl]acetamide	COc1cc(ccc1OC)NC(=O)Cn1c(=O)cc(c2c1cccc2)C(=O)N1CCOCC1
1446	ST074794	N-(4-bromophenyl)-2-[4-(N-methylcarbamoyl)-2-oxohydroquinolyl]acetamide	CNC(=O)c1cc(=O)n(c2c1cccc2)CC(=O)Nc1ccc(cc1)Br
1447	ST074795	N-(3,5-dimethoxyphenyl)-2-[2-oxo-4-(2-1,2,3,4-tetrahydroisoquinolylcarbonyl)hydroquinolyl]acetamide	COc1cc(cc(c1)OC)NC(=O)Cn1c(=O)cc(c2c1cccc2)C(=O)N1CCc2c(C1)cccc2
1448	ST074796	2-[4-(N-methylcarbamoyl)-2-oxohydroquinolyl]-N-[3-(trifluoromethyl)phenyl]acetamide	CNC(=O)c1cc(=O)n(c2c1cccc2)CC(=O)Nc1cccc(c1)C(F)(F)F
1449	ST074797	N-(4-chlorophenyl)-2-[2-oxo-4-(2-1,2,3,4-tetrahydroisoquinolylcarbonyl)hydroquinolyl]acetamide	Clc1ccc(cc1)NC(=O)Cn1c(=O)cc(c2c1cccc2)C(=O)N1CCc2c(C1)cccc2
1450	ST074798	N-(2H,3H-benzo[3,4-e]1,4-dioxin-6-yl)-2-[2-oxo-4-(2-1,2,3,4-tetrahydroisoquinolylcarbonyl)hydroquinolyl]acetamide	O=C(Cn1c(=O)cc(c2c1cccc2)C(=O)N1CCc2c(C1)cccc2)Nc1ccc2c(c1)OCCO2
1451	ST074799	N-(2,5-dimethylphenyl)-2-[2-oxo-4-(2-1,2,3,4-tetrahydroisoquinolylcarbonyl)hydroquinolyl]acetamide	Cc1ccc(c(c1)NC(=O)Cn1c(=O)cc(c2c1cccc2)C(=O)N1CCc2c(C1)cccc2)C
1452	ST074800	N-(2,5-dimethoxyphenyl)-2-[2-oxo-4-(2-1,2,3,4-tetrahydroisoquinolylcarbonyl)hydroquinolyl]acetamide	COc1ccc(c(c1)NC(=O)Cn1c(=O)cc(c2c1cccc2)C(=O)N1CCc2c(C1)cccc2)OC
1453	ST074801	N-(3-cyanophenyl)-2-[2-oxo-4-(2-1,2,3,4-tetrahydroisoquinolylcarbonyl)hydroquinolyl]acetamide	N#Cc1cccc(c1)NC(=O)Cn1c(=O)cc(c2c1cccc2)C(=O)N1CCc2c(C1)cccc2
1454	ST074802	N-(6-ethyl-2-methylphenyl)-2-[2-oxo-4-(2-1,2,3,4-tetrahydroisoquinolylcarbonyl)hydroquinolyl]acetamide	CCc1cccc(c1NC(=O)Cn1c(=O)cc(c2c1cccc2)C(=O)N1CCc2c(C1)cccc2)C
1455	ST074803	2-[2-oxo-4-(2-1,2,3,4-tetrahydroisoquinolylcarbonyl)hydroquinolyl]-N-(2,4,6-trimethylphenyl)acetamide	Cc1cc(C)c(c(c1)C)NC(=O)Cn1c(=O)cc(c2c1cccc2)C(=O)N1CCc2c(C1)cccc2
1456	ST074804	N-(4-fluorophenyl)-2-[2-oxo-4-(2-1,2,3,4-tetrahydroisoquinolylcarbonyl)hydroquinolyl]acetamide	Fc1ccc(cc1)NC(=O)Cn1c(=O)cc(c2c1cccc2)C(=O)N1CCc2c(C1)cccc2
1457	ST074805	N-(2-chlorophenyl)-2-[4-(N-methylcarbamoyl)-2-oxohydroquinolyl]acetamide	CNC(=O)c1cc(=O)n(c2c1cccc2)CC(=O)Nc1ccccc1Cl
1458	ST074806	6-ethoxy-4-[(4-{[2-(2-methoxyphenyl)-5-methyl(1,3-oxazol-4-yl)]methyl}piperazinyl)methyl]chromen-2-one	CCOc1ccc2c(c1)c(CN1CCN(CC1)Cc1nc(oc1C)c1ccccc1OC)cc(=O)o2
1459	ST074807	3-({4-[(6-ethoxy-2-oxochromen-4-yl)methyl]piperazinyl}methyl)-4-methoxybenzaldehyde	CCOc1ccc2c(c1)c(CN1CCN(CC1)Cc1cc(C=O)ccc1OC)cc(=O)o2
1460	ST074808	N-(4-fluoro-2-methylphenyl)-2-{4-[(7-methyl-2-oxochromen-4-yl)methyl]piperazinyl}acetamide	O=C(Nc1ccc(cc1C)F)CN1CCN(CC1)Cc1cc(=O)oc2c1ccc(c2)C
1461	ST074809	N-(2,5-dimethylphenyl)-2-{4-[(7-methyl-2-oxochromen-4-yl)methyl]piperazinyl}acetamide	O=C(Nc1cc(C)ccc1C)CN1CCN(CC1)Cc1cc(=O)oc2c1ccc(c2)C
1462	ST074810	N-(5-chloro-2-methylphenyl)-2-{4-[(7-methyl-2-oxochromen-4-yl)methyl]piperazinyl}acetamide	O=C(Nc1cc(Cl)ccc1C)CN1CCN(CC1)Cc1cc(=O)oc2c1ccc(c2)C
1463	ST074811	N-(6-ethyl-2-methylphenyl)-2-{4-[(7-methyl-2-oxochromen-4-yl)methyl]piperazinyl}acetamide	CCc1cccc(c1NC(=O)CN1CCN(CC1)Cc1cc(=O)oc2c1ccc(c2)C)C
1464	ST074812	N-[2-chloro-5-(trifluoromethyl)phenyl]-2-{4-[(7-methyl-2-oxochromen-4-yl)methyl]piperazinyl}acetamide	O=C(Nc1cc(ccc1Cl)C(F)(F)F)CN1CCN(CC1)Cc1cc(=O)oc2c1ccc(c2)C
1465	ST074813	N-(4-acetylphenyl)-2-{4-[(7-methyl-2-oxochromen-4-yl)methyl]piperazinyl}acetamide	O=C(Nc1ccc(cc1)C(=O)C)CN1CCN(CC1)Cc1cc(=O)oc2c1ccc(c2)C
1466	ST074814	N-cyclohexyl-2-{4-[(6-ethoxy-2-oxochromen-4-yl)methyl]piperazinyl}acetamide	CCOc1ccc2c(c1)c(CN1CCN(CC1)CC(=O)NC1CCCCC1)cc(=O)o2
1467	ST074815	N-(tert-butyl)-2-{4-[(6-ethoxy-2-oxochromen-4-yl)methyl]piperazinyl}acetamide	CCOc1ccc2c(c1)c(CN1CCN(CC1)CC(=O)NC(C)(C)C)cc(=O)o2
1468	ST074816	2-{4-[(6-ethoxy-2-oxochromen-4-yl)methyl]piperazinyl}-N-(4-fluorophenyl)acetamide	CCOc1ccc2c(c1)c(CN1CCN(CC1)CC(=O)Nc1ccc(cc1)F)cc(=O)o2
1469	ST074817	N-cyclopentyl-2-{4-[(6-ethoxy-2-oxochromen-4-yl)methyl]piperazinyl}acetamide	CCOc1ccc2c(c1)c(CN1CCN(CC1)CC(=O)NC1CCCC1)cc(=O)o2
1470	ST074818	N-(2,5-difluorophenyl)-2-{4-[(6-ethoxy-2-oxochromen-4-yl)methyl]piperazinyl}acetamide	CCOc1ccc2c(c1)c(CN1CCN(CC1)CC(=O)Nc1cc(F)ccc1F)cc(=O)o2
1471	ST074819	6-ethyl-4-({4-[(2,3,4-trimethoxyphenyl)methyl]piperazinyl}methyl)chromen-2-one	CCc1ccc2c(c1)c(CN1CCN(CC1)Cc1ccc(c(c1OC)OC)OC)cc(=O)o2
1472	ST074820	4-{[4-(2,5-dimethylphenyl)piperazinyl]methyl}-6-ethylchromen-2-one	CCc1ccc2c(c1)c(CN1CCN(CC1)c1cc(C)ccc1C)cc(=O)o2
1473	ST074821	4-[(1,4-dioxa-8-azaspiro[4.5]dec-8-yl)methyl]-6-ethylchromen-2-one	CCc1ccc2c(c1)c(CN1CCC3(CC1)OCCO3)cc(=O)o2
1474	ST074822	6-ethyl-4-[(4-(2-pyridyl)piperazinyl)methyl]chromen-2-one	CCc1ccc2c(c1)c(CN1CCN(CC1)c1ccccn1)cc(=O)o2
1475	ST074823	6-ethyl-4-{[4-(2-furylcarbonyl)piperazinyl]methyl}chromen-2-one	CCc1ccc2c(c1)c(CN1CCN(CC1)C(=O)c1ccco1)cc(=O)o2
1476	ST074824	6-ethyl-4-[(4-piperidylpiperidyl)methyl]chromen-2-one	CCc1ccc2c(c1)c(CN1CCC(CC1)N1CCCCC1)cc(=O)o2
1477	ST074825	2-{4-[(6-ethyl-2-oxochromen-4-yl)methyl]piperazinyl}-N-(3-methylthiophenyl)acetamide	CCc1ccc2c(c1)c(CN1CCN(CC1)CC(=O)Nc1cccc(c1)SC)cc(=O)o2
1478	ST074826	4-({4-[(4-bromo-2-fluorophenyl)methyl]piperazinyl}methyl)-7-methylchromen-2-one	Brc1ccc(c(c1)F)CN1CCN(CC1)Cc1cc(=O)oc2c1ccc(c2)C
1479	ST074827	4-({4-[(3-chlorophenyl)methyl]piperazinyl}methyl)-7-methylchromen-2-one	Cc1ccc2c(c1)oc(=O)cc2CN1CCN(CC1)Cc1cccc(c1)Cl
1480	ST074828	4-({4-[(2-chloro-4-fluorophenyl)methyl]piperazinyl}methyl)-7-methylchromen-2-one	Fc1ccc(c(c1)Cl)CN1CCN(CC1)Cc1cc(=O)oc2c1ccc(c2)C
1481	ST074829	4-({4-[(3-bromophenyl)methyl]piperazinyl}methyl)-7-methylchromen-2-one	Cc1ccc2c(c1)oc(=O)cc2CN1CCN(CC1)Cc1cccc(c1)Br
1482	ST074830	4-({4-[(3-fluorophenyl)methyl]piperazinyl}methyl)-7-methylchromen-2-one	Cc1ccc2c(c1)oc(=O)cc2CN1CCN(CC1)Cc1cccc(c1)F
1483	ST074831	4-({4-[(4-chlorophenyl)methyl]piperazinyl}methyl)-7-methylchromen-2-one	Clc1ccc(cc1)CN1CCN(CC1)Cc1cc(=O)oc2c1ccc(c2)C
1484	ST074832	N-(3-chloro-4-methoxyphenyl)-2-{4-[(7-methyl-2-oxochromen-4-yl)methyl]piperazinyl}acetamide	COc1ccc(cc1Cl)NC(=O)CN1CCN(CC1)Cc1cc(=O)oc2c1ccc(c2)C
1485	ST074964	N-(2,4-dichlorophenyl)(4-hydroxy-2-oxo(3-hydroquinolyl))carboxamide	Clc1ccc(c(c1)Cl)NC(=O)c1c(=O)[nH]c2c(c1O)cccc2
1486	ST074967	N-(2,3-dichlorophenyl)(4-hydroxy-2-oxo(3-hydroquinolyl))carboxamide	Clc1c(cccc1Cl)NC(=O)c1c(=O)[nH]c2c(c1O)cccc2
1487	ST074968	N-(2,3-dichlorophenyl)(4-hydroxy-1-methyl-2-oxo(3-hydroquinolyl))carboxamide	Clc1c(cccc1Cl)NC(=O)c1c(O)c2ccccc2n(c1=O)C
1488	ST075011	3-[(3-bromophenyl)(4-hydroxy-2-oxo-8-phenyl(3-hydroquinolyl))methyl]-4-hydroxy-1-phenylhydroquinolin-2-one	Brc1cccc(c1)C(c1c(O)c2ccccc2n(c1=O)c1ccccc1)c1c(=O)[nH]c2c(c1O)cccc2c1ccccc1
1489	ST075013	3-methyl-1-(2-oxo-2-(2-1,2,3,4-tetrahydroisoquinolyl)ethyl)-1,3-dihydroquinazoline-2,4-dione	O=C(N1CCc2c(C1)cccc2)Cn1c2ccccc2c(=O)n(c1=O)C
1490	ST075014	N-(4-(2H,3H-benzo[3,4-e]1,4-dioxin-6-yl)(1,3-thiazol-2-yl))(3,4-dimethoxyphenyl)carboxamide	COc1ccc(cc1OC)C(=O)Nc1scc(n1)c1ccc2c(c1)OCCO2
1491	ST075032	6-(4-methoxyphenyl)-4-(4-methylphenyl)-2-oxohydropyridine-3-carbonitrile	N#Cc1c(=O)[nH]c(cc1c1ccc(cc1)C)c1ccc(cc1)OC
1492	ST075035	6-(3,4-dimethoxyphenyl)-4-(4-methylphenyl)-2-oxohydropyridine-3-carbonitrile	N#Cc1c(=O)[nH]c(cc1c1ccc(cc1)C)c1ccc(c(c1)OC)OC
1493	ST075037	3-[(3-fluorophenyl)amino]-1-(3,4,5-trimethoxyphenyl)propan-1-one	COc1cc(cc(c1OC)OC)C(=O)CCNc1cccc(c1)F
1494	ST075038	3-[(3-chloro-4-fluorophenyl)amino]-1-(3,4,5-trimethoxyphenyl)propan-1-one	COc1cc(cc(c1OC)OC)C(=O)CCNc1ccc(c(c1)Cl)F
1495	ST075039	3-{[4-(4-chlorophenoxy)phenyl]amino}-1-(3,4,5-trimethoxyphenyl)propan-1-one	COc1cc(cc(c1OC)OC)C(=O)CCNc1ccc(cc1)Oc1ccc(cc1)Cl
1496	ST075048	[4-(benzo[c]1,2,5-thiadiazol-5-ylmethoxy)-3-methoxyphenyl]-N,N-diethylcarboxamide	CCN(C(=O)c1ccc(c(c1)OC)OCc1ccc2c(c1)nsn2)CC
1497	ST075058	2H-benzo[3,4-d]1,3-dioxolen-5-yl-N-[2-(3,4-dimethoxyphenyl)-isopropyl]carboxamide	COc1cc(ccc1OC)CC(NC(=O)c1ccc2c(c1)OCO2)C
1498	ST075059	N-{2-[1-(2H-benzo[3,4-d]1,3-dioxolen-5-ylcarbonyl)-8-1,2,3,4-tetrahydroquinolyloxy]ethyl}acetamide	CC(=O)NCCOc1cccc2c1N(CCC2)C(=O)c1ccc2c(c1)OCO2
1499	ST075062	N-(2-{1-[(3,5-dimethoxyphenyl)carbonyl]-8-1,2,3,4-tetrahydroquinolyloxy}ethyl)acetamide	COc1cc(OC)cc(c1)C(=O)N1CCCc2c1c(OCCNC(=O)C)ccc2
1500	ST075076	(3,5-dimethoxyphenyl)-N-(3-carbazol-9-ylpropyl)carboxamide	COc1cc(OC)cc(c1)C(=O)NCCCn1c2ccccc2c2c1cccc2
1501	ST075077	3,5-dimethoxyphenyl 8-methoxy(1,2,3,4-tetrahydroquinolyl) ketone	COc1cc(OC)cc(c1)C(=O)N1CCCc2c1c(OC)ccc2
1502	ST075087	N-[1-(2,2-dimethylpropanoyl)(6-1,2,3,4-tetrahydroquinolyl)](3,4,5-trimethoxyph enyl)carboxamide	COc1cc(cc(c1OC)OC)C(=O)Nc1ccc2c(c1)CCCN2C(=O)C(C)(C)C
1503	ST075088	N-(adamantanylmethyl)(3,4,5-trimethoxyphenyl)carboxamide	COc1cc(cc(c1OC)OC)C(=O)NCC12CC3CC(C2)CC(C1)C3
1504	ST075089	(3,4,5-trimethoxyphenyl)-N-(5,7,8-trimethyl-3-oxo(2H,4H-benzo[3,4-e]1,4-oxazin-6-yl))carboxamide	COc1cc(cc(c1OC)OC)C(=O)Nc1c(C)c(C)c2c(c1C)NC(=O)CO2
1505	ST075105	4-(adamantanylcarbonyl)piperazinyl 3,4,5-trimethoxyphenyl ketone	COc1cc(cc(c1OC)OC)C(=O)N1CCN(CC1)C(=O)C12CC3CC(C2)CC(C1)C3
1506	ST075111	2H-benzo[3,4-d]1,3-dioxolen-5-yl-N-[3-(4,4,5,5-tetramethyl(1,3-dioxolan-2-yl))phenyl]carboxamide	O=C(c1ccc2c(c1)OCO2)Nc1cccc(c1)C1OC(C(O1)(C)C)(C)C
1507	ST075112	2H-benzo[3,4-d]1,3-dioxolen-5-yl-N-(1-carbamoyl-2-phenylethyl)carboxamide	NC(=O)C(NC(=O)c1ccc2c(c1)OCO2)Cc1ccccc1
1508	ST075134	N-(3-ethyl-4-oxo(3-hydroquinazolin-7-yl))(3,4,5-trimethoxyphenyl)carboxamide	COc1cc(cc(c1OC)OC)C(=O)Nc1ccc2c(c1)ncn(c2=O)CC
1509	ST075135	N-(1-methylbenzimidazol-5-yl)(3,4,5-trimethoxyphenyl)carboxamide	COc1cc(cc(c1OC)OC)C(=O)Nc1ccc2c(c1)ncn2C
1510	ST075149	[N-(2-methoxyphenyl)carbamoyl]methyl 1,3-dimethyl-2,6-dioxo-1,3-dihydropyrimidine-4-carboxylate	COc1ccccc1NC(=O)COC(=O)c1cc(=O)n(c(=O)n1C)C
1511	ST075156	2-ethylhexyl (2E)-3-(4-methoxyphenyl)prop-2-enoate	CCCCC(COC(=O)/C=C/c1ccc(cc1)OC)CC
1512	ST075157	2-[(2-iodophenyl)carbonylamino]acetic acid	OC(=O)CNC(=O)c1ccccc1I
1513	ST075160		OC[C@H]([C@H]([C@@H]([C@H]([C@H](C(=O)O[Ca]OC(=O)[C@@H]([C@@H]([C@H]([C@@H]([C@@H](CO)O)O)O)O)O)O)O)O)O)O
1514	ST075163	(2S,4S,5S,3R)-2,5-bis(3-pyridylcarbonyloxymethyl)-2-hydroxy-4-(3-pyridylcarbon yloxy)oxolan-3-yl pyridine-3-carboxylate	O=C(c1cccnc1)O[C@H]1[C@H](COC(=O)c2cccnc2)O[C@@]([C@@H]1OC(=O)c1cccnc1)(O)COC(=O)c1cccnc1
1515	ST075171	(2S)-2-hydroxy-2-phenylacetic acid	O[C@@H](c1ccccc1)C(=O)O
1516	ST075175	(2R)-2-amino-3-(phenylmethylthio)propanoic acid	N[C@H](C(=O)O)CSCc1ccccc1
1517	ST075178	(2S,10S,11S,13S,15S,17S,1R,14R)-1-fluoro-17-hydroxy-14-(2-hydroxyacetyl)-2,13, 15-trimethyl-5-oxotetracyclo[8.7.0.0<2,7>.0<11,15>]heptadeca-3,6-dien-14-yl pentanoate	CCCCC(=O)O[C@@]1([C@@H](C)C[C@@H]2[C@]1(C)C[C@H](O)[C@]1([C@H]2CCC2=CC(=O)C=C[C@]12C)F)C(=O)CO
1518	ST075199	(1S,11S,15S,2R,10R,14R)-14-ethynyl-15-methyl-5-oxotetracyclo[8.7.0.0<2,7>.0<11 ,15>]heptadec-6-en-14-yl acetate	C#C[C@@]1(CC[C@@H]2[C@]1(C)CC[C@H]1[C@H]2CCC2=CC(=O)CC[C@H]12)OC(=O)C
1519	ST075206	2-(dimethylamino)-2-phenylbutyl 3,4,5-trimethoxybenzoate	CCC(c1ccccc1)(N(C)C)COC(=O)c1cc(OC)c(c(c1)OC)OC
1520	ST075231	methyl 2-[(5,6,7-trimethoxy-3-oxohydroisobenzofuran-4-yl)methylthio]benzoate	COC(=O)c1ccccc1SCc1c(OC)c(OC)c(c2c1C(=O)OC2)OC
1521	ST075235	2-(2-cyanobenzimidazolyl)-N-[(2-oxo(6-1,3,4-trihydroquinolyl))methyl]acetamide	N#Cc1nc2c(n1CC(=O)NCc1ccc3c(c1)CCC(=O)N3)cccc2
1522	ST075254	2-[(N-{2-[(6,7-dimethoxyisoquinolyl)methyl]-4,5-dimethoxyphenyl}carbamoyl)methylthio]pyridine-3-carboxylic acid	COc1cc(NC(=O)CSc2ncccc2C(=O)O)c(cc1OC)Cc1nccc2c1cc(OC)c(c2)OC
1523	ST075287	5,7-dimethoxy-2-benzyl-2-hydroisoquinoline-1,3,4-trione	COc1cc(OC)c2c(c1)C(=O)N(C(=O)C2=O)Cc1ccccc1
1524	ST075297	N-{2-[(6,7-dimethoxyisoquinolyl)methyl]-4,5-dimethoxyphenyl}-2-(1,1-dioxothiolan-3-ylthio)acetamide	COc1cc(NC(=O)CSC2CCS(=O)(=O)C2)c(cc1OC)Cc1nccc2c1cc(OC)c(c2)OC
1525	ST075303	[(6,7-dimethoxyisoquinolyl)(3,4-dimethoxyphenyl)methyl][(4-methylphenyl)sulfonyl]amine	COc1cc(ccc1OC)C(c1nccc2c1cc(OC)c(c2)OC)NS(=O)(=O)c1ccc(cc1)C
1526	ST075304	N-[(6,7-dimethoxyisoquinolyl)(3,4-dimethoxyphenyl)methyl]-2-methylpropanamide	COc1ccc(cc1OC)C(c1nccc2c1cc(OC)c(c2)OC)NC(=O)C(C)C
1527	ST075318	2-oxo-4-phenyl-6-(3,4,5-trimethoxyphenyl)hydropyridine-3-carbonitrile	COc1cc(cc(c1OC)OC)c1cc(c2ccccc2)c(c(=O)[nH]1)C#N
1528	ST075319	4-(4-methylphenyl)-2-oxo-6-(3,4,5-trimethoxyphenyl)hydropyridine-3-carbonitrile	N#Cc1c(=O)[nH]c(cc1c1ccc(cc1)C)c1cc(OC)c(c(c1)OC)OC
1529	ST075320	4-(4-ethoxyphenyl)-2-oxo-6-(3,4,5-trimethoxyphenyl)hydropyridine-3-carbonitrile	CCOc1ccc(cc1)c1cc([nH]c(=O)c1C#N)c1cc(OC)c(c(c1)OC)OC
1530	ST075321	3-[(3-chlorophenyl)amino]-1-(3,4,5-trimethoxyphenyl)propan-1-one	COc1cc(cc(c1OC)OC)C(=O)CCNc1cccc(c1)Cl
1531	ST075322	3-[(3-chloro-4-methylphenyl)amino]-1-(3,4,5-trimethoxyphenyl)propan-1-one	COc1cc(cc(c1OC)OC)C(=O)CCNc1ccc(c(c1)Cl)C
1532	ST075323	3-{[4-(phenylmethoxy)phenyl]amino}-1-(3,4,5-trimethoxyphenyl)propan-1-one	COc1cc(cc(c1OC)OC)C(=O)CCNc1ccc(cc1)OCc1ccccc1
1533	ST075328	1-(2-oxo-2-(2-1,2,3,4-tetrahydroisoquinolyl)ethyl)benzimidazole-2-carbonitrile	N#Cc1nc2c(n1CC(=O)N1CCc3c(C1)cccc3)cccc2
1534	ST075389	tert-butyl 4-methyl-2-[3-phenyl-2-({1-[benzyloxycarbonyl]pyrrolidin-2-yl}carbonylamino)propanoylamino]pentanoate	CC(CC(C(=O)OC(C)(C)C)NC(=O)C(NC(=O)C1CCCN1C(=O)OCc1ccccc1)Cc1ccccc1)C
1535	ST075446	3-hydroxy-6-methoxy-2-(3-methoxyphenyl)chromen-4-one	COc1cccc(c1)c1oc2ccc(cc2c(=O)c1O)OC
1536	ST075549	4-(4-amino-6,7-dimethoxyquinazolin-2-yl)piperazinyl 2-furyl ketone	COc1cc2nc(nc(c2cc1OC)N)N1CCN(CC1)C(=O)c1ccco1
1537	ST075587	3-indol-3-yl-N-(3-methylphenyl)-2-(phenoxycarbonylamino)propanamide	O=C(NC(C(=O)Nc1cccc(c1)C)Cc1c[nH]c2c1cccc2)Oc1ccccc1
1538	ST075588	3-indol-3-yl-N-(2-methylphenyl)-2-(phenoxycarbonylamino)propanamide	O=C(NC(C(=O)Nc1ccccc1C)Cc1c[nH]c2c1cccc2)Oc1ccccc1
1539	ST075640	3-(2H-benzo[3,4-d]1,3-dioxolan-5-ylcarbonylamino)-3-(4-propoxyphenyl)propanoic acid	CCCOc1ccc(cc1)C(NC(=O)c1ccc2c(c1)OCO2)CC(=O)O
1540	ST075655	hydroquinolin-2-one	O=c1ccc2c([nH]1)cccc2
1541	ST075764	2-[(4-fluorophenyl)carbonylamino]acetic acid	O=C(c1ccc(cc1)F)NCC(=O)O
1542	ST075797	N-(2-indol-3-ylethyl)(2-methylpropoxy)carboxamide	CC(COC(=O)NCCc1c[nH]c2c1cccc2)C
1543	ST075799	(2E)-3-(3-oxo(2H,4H-benzo[3,4-e]1,4-oxazin-6-yl))prop-2-enoic acid	O=C1COc2c(N1)cc(cc2)/C=C/C(=O)O
1544	ST075802	methyl (2E)-3-{5-[(cyclopropylamino)sulfonyl]-2-methoxyphenyl}prop-2-enoate	COC(=O)/C=C/c1cc(ccc1OC)S(=O)(=O)NC1CC1
1545	ST075820	3-indol-3-yl-2-[(methylsulfonyl)amino]propanoic acid	OC(=O)C(NS(=O)(=O)C)Cc1c[nH]c2c1cccc2
1546	ST075833	1-(3,4-dimethoxyphenyl)-2-[5-(3,4-dimethoxyphenyl)(1,3,4-oxadiazol-2-ylthio)]ethan-1-one	COc1ccc(cc1OC)C(=O)CSc1nnc(o1)c1ccc(c(c1)OC)OC
1547	ST075840	N-(3-pyridyl)(3,4,5-trimethoxyphenyl)carboxamide	COc1cc(cc(c1OC)OC)C(=O)Nc1cccnc1
1548	ST075865	4-(4-ethylphenyl)-2-oxo-6-(3,4,5-trimethoxyphenyl)hydropyridine-3-carbonitrile	CCc1ccc(cc1)c1cc([nH]c(=O)c1C#N)c1cc(OC)c(c(c1)OC)OC
1549	ST075866	3-[(4-methoxyphenyl)amino]-1-(3,4,5-trimethoxyphenyl)propan-1-one	COc1ccc(cc1)NCCC(=O)c1cc(OC)c(c(c1)OC)OC
1550	ST075876	3-(3,4,5-trimethoxyphenyl)-N-(5,7,8-trimethyl-3-oxo(2H,4H-benzo[3,4-e]1,4-oxazaperhydroin-6-yl))propanamide	COc1cc(CCC(=O)Nc2c(C)c(C)c3c(c2C)NC(=O)CO3)cc(c1OC)OC
1551	ST075879	1-(2H,3H-benzo[e]1,4-dioxan-6-yl)-2-(5,8-dimethoxy-4-methyl(2-quinolylthio))ethan-1-one	COc1ccc(c2c1nc(SCC(=O)c1ccc3c(c1)OCCO3)cc2C)OC
1552	ST075882	N-(4-(2H,3H-benzo[e]1,4-dioxin-6-yl)(1,3-thiazol-2-yl))(3,4,5-trimethoxyphenyl)carboxamide	COc1c(OC)cc(cc1OC)C(=O)Nc1scc(n1)c1ccc2c(c1)OCCO2
1553	ST075892	(2E)-3-(4-chlorophenyl)-1-piperidylprop-2-en-1-one	Clc1ccc(cc1)/C=C/C(=O)N1CCCCC1
1554	ST075896	2-(4-hydroxyquinazolin-2-ylthio)-1-phenylethan-1-one	O=C(c1ccccc1)CSc1nc(O)c2c(n1)cccc2
1555	ST075904	3-(2-furylcarbonylamino)phenyl 3,4-dimethoxybenzoate	COc1cc(ccc1OC)C(=O)Oc1cccc(c1)NC(=O)c1ccco1
1556	ST075906	N-[2-(diethylamino)ethyl][4-hydroxy-2-oxo-1-benzyl(3-hydroquinolyl)]carboxamide	CCN(CCNC(=O)c1c(O)c2ccccc2n(c1=O)Cc1ccccc1)CC
1557	ST076300	8-{[2-(2-chlorophenyl)-5-methyl(1,3-oxazol-4-yl)]methylthio}-9-methylhydropurin-6-one	Cc1oc(nc1CSc1nc2c(n1C)nc[nH]c2=O)c1ccccc1Cl
1558	ST076301	8-{[2-(4-methoxyphenyl)-5-methyl(1,3-oxazol-4-yl)]methylthio}-9-methylhydropurin-6-one	COc1ccc(cc1)c1nc(c(o1)C)CSc1nc2c(n1C)nc[nH]c2=O
1559	ST076302	9-methyl-8-{[5-methyl-2-(2-methylphenyl)(1,3-oxazol-4-yl)]methylthio}hydropurin-6-one	Cc1oc(nc1CSc1nc2c(n1C)nc[nH]c2=O)c1ccccc1C
1560	ST076303	9-methyl-8-[(5-methyl-2-phenyl(1,3-oxazol-4-yl))methylthio]hydropurin-6-one	Cc1oc(nc1CSc1nc2c(n1C)nc[nH]c2=O)c1ccccc1
1561	ST076304	9-methyl-8-{[5-methyl-2-(3-methylphenyl)(1,3-oxazol-4-yl)]methylthio}hydropurin-6-one	Cc1cccc(c1)c1oc(c(n1)CSc1nc2c(n1C)nc[nH]c2=O)C
1562	ST076305	N-(2,3-dimethylphenyl)-2-(9-methyl-6-oxohydropurin-8-ylthio)acetamide	O=C(Nc1cccc(c1C)C)CSc1nc2c(n1C)nc[nH]c2=O
1563	ST076306	N-(3-chloro-2-methylphenyl)-2-(9-methyl-6-oxohydropurin-8-ylthio)acetamide	O=C(Nc1cccc(c1C)Cl)CSc1nc2c(n1C)nc[nH]c2=O
1564	ST076307	9-methyl-8-[(3-methylphenyl)methylthio]hydropurin-6-one	Cc1cccc(c1)CSc1nc2c(n1C)nc[nH]c2=O
1565	ST076308	N-(5-chloro-2-methoxyphenyl)-2-(9-methyl-6-oxohydropurin-8-ylthio)acetamide	COc1ccc(cc1NC(=O)CSc1nc2c(n1C)nc[nH]c2=O)Cl
1566	ST076309	N-(2-methoxyphenyl)-2-(9-methyl-6-oxohydropurin-8-ylthio)acetamide	COc1ccccc1NC(=O)CSc1nc2c(n1C)nc[nH]c2=O
1567	ST076310	N-(3,4-dimethoxyphenyl)-2-(9-methyl-6-oxohydropurin-8-ylthio)acetamide	COc1cc(ccc1OC)NC(=O)CSc1nc2c(n1C)nc[nH]c2=O
1568	ST076311	N-(3-chloro-4-fluorophenyl)-2-(9-methyl-6-oxohydropurin-8-ylthio)acetamide	O=C(Nc1ccc(c(c1)Cl)F)CSc1nc2c(n1C)nc[nH]c2=O
1569	ST076312	2-(9-methyl-6-oxohydropurin-8-ylthio)-N-[2-(trifluoromethyl)phenyl]acetamide	O=C(Nc1ccccc1C(F)(F)F)CSc1nc2c(n1C)nc[nH]c2=O
1570	ST076314	methyl 2-[2-(9-methyl-6-oxohydropurin-8-ylthio)acetylamino]benzoate	COC(=O)c1ccccc1NC(=O)CSc1nc2c(n1C)nc[nH]c2=O
1571	ST076315	N-(3,4-dimethylphenyl)-2-(9-methyl-6-oxohydropurin-8-ylthio)acetamide	O=C(Nc1ccc(c(c1)C)C)CSc1nc2c(n1C)nc[nH]c2=O
1572	ST076316	N-[4-(methylethyl)phenyl]-2-(9-methyl-6-oxohydropurin-8-ylthio)acetamide	O=C(Nc1ccc(cc1)C(C)C)CSc1nc2c(n1C)nc[nH]c2=O
1573	ST076317	N-(3-ethylphenyl)-2-(9-methyl-6-oxohydropurin-8-ylthio)acetamide	CCc1cccc(c1)NC(=O)CSc1nc2c(n1C)nc[nH]c2=O
1574	ST076318	N-(2-ethylphenyl)-2-(9-methyl-6-oxohydropurin-8-ylthio)acetamide	CCc1ccccc1NC(=O)CSc1nc2c(n1C)nc[nH]c2=O
1575	ST076319	N-(3,5-dimethoxyphenyl)-2-(9-methyl-6-oxohydropurin-8-ylthio)acetamide	COc1cc(NC(=O)CSc2nc3c(n2C)nc[nH]c3=O)cc(c1)OC
1576	ST076320	N-(4-bromo-2-fluorophenyl)-2-(9-methyl-6-oxohydropurin-8-ylthio)acetamide	O=C(Nc1ccc(cc1F)Br)CSc1nc2c(n1C)nc[nH]c2=O
1577	ST076321	2-(9-methyl-6-oxohydropurin-8-ylthio)-N-(3-methylthiophenyl)acetamide	CSc1cccc(c1)NC(=O)CSc1nc2c(n1C)nc[nH]c2=O
1578	ST076322	N-(2-chloro-4-methylphenyl)-2-(9-methyl-6-oxohydropurin-8-ylthio)acetamide	O=C(Nc1ccc(cc1Cl)C)CSc1nc2c(n1C)nc[nH]c2=O
1579	ST076323	N-(3-fluorophenyl)-2-(9-methyl-6-oxohydropurin-8-ylthio)acetamide	O=C(Nc1cccc(c1)F)CSc1nc2c(n1C)nc[nH]c2=O
1580	ST076324	N-(3-fluoro-4-methylphenyl)-2-(9-methyl-6-oxohydropurin-8-ylthio)acetamide	O=C(Nc1ccc(c(c1)F)C)CSc1nc2c(n1C)nc[nH]c2=O
1581	ST076325	8-{[2-(4-chlorophenyl)-5-methyl(1,3-oxazol-4-yl)]methylthio}-9-methylhydropurin-6-one	Clc1ccc(cc1)c1oc(c(n1)CSc1nc2c(n1C)nc[nH]c2=O)C
1582	ST076326	8-{[2-(3,4-dimethoxyphenyl)-5-methyl(1,3-oxazol-4-yl)]methylthio}-9-methylhydropurin-6-one	COc1cc(ccc1OC)c1nc(c(o1)C)CSc1nc2c(n1C)nc[nH]c2=O
1583	ST076327	8-{[2-(3-chlorophenyl)-5-methyl(1,3-oxazol-4-yl)]methylthio}-9-methylhydropurin-6-one	Clc1cccc(c1)c1oc(c(n1)CSc1nc2c(n1C)nc[nH]c2=O)C
1584	ST076328	8-[(2-fluorophenyl)methylthio]-9-methylhydropurin-6-one	Fc1ccccc1CSc1nc2c(n1C)nc[nH]c2=O
1585	ST076329	8-[(2,5-dimethylphenyl)methylthio]-9-methylhydropurin-6-one	Cc1ccc(c(c1)CSc1nc2c(n1C)nc[nH]c2=O)C
1586	ST076330	8-[(4-chlorophenyl)methylthio]-9-methylhydropurin-6-one	Clc1ccc(cc1)CSc1nc2c(n1C)nc[nH]c2=O
1587	ST076331	8-[(2-chlorophenyl)methylthio]-9-methylhydropurin-6-one	Clc1ccccc1CSc1nc2c(n1C)nc[nH]c2=O
1588	ST076332	8-[(6-chloro-2-fluorophenyl)methylthio]-9-methylhydropurin-6-one	Fc1cccc(c1CSc1nc2c(n1C)nc[nH]c2=O)Cl
1589	ST076333	9-methyl-8-{[3-(trifluoromethyl)phenyl]methylthio}hydropurin-6-one	Cn1c(SCc2cccc(c2)C(F)(F)F)nc2c1nc[nH]c2=O
1590	ST076334	8-[(2-chloro-4-fluorophenyl)methylthio]-9-methylhydropurin-6-one	Fc1ccc(c(c1)Cl)CSc1nc2c(n1C)nc[nH]c2=O
1591	ST076337	9-methyl-8-{[5-methyl-2-(4-methylphenyl)(1,3-oxazol-4-yl)]methylthio}hydropurin-6-one	Cc1ccc(cc1)c1oc(c(n1)CSc1nc2c(n1C)nc[nH]c2=O)C
1592	ST076338	8-{[2-(3-bromophenyl)-5-methyl(1,3-oxazol-4-yl)]methylthio}-9-methylhydropurin-6-one	Brc1cccc(c1)c1oc(c(n1)CSc1nc2c(n1C)nc[nH]c2=O)C
1593	ST076339	4-methoxy-3-[(9-methyl-6-oxohydropurin-8-ylthio)methyl]benzaldehyde	COc1ccc(cc1CSc1nc2c(n1C)nc[nH]c2=O)C=O
1594	ST076340	N-(2,4-dimethoxyphenyl)-2-(9-methyl-6-oxohydropurin-8-ylthio)acetamide	COc1cc(OC)ccc1NC(=O)CSc1nc2c(n1C)nc[nH]c2=O
1595	ST076341	N-(4-methoxyphenyl)-2-(9-methyl-6-oxohydropurin-8-ylthio)acetamide	COc1ccc(cc1)NC(=O)CSc1nc2c(n1C)nc[nH]c2=O
1596	ST076342	N-(2-fluorophenyl)-2-(9-methyl-6-oxohydropurin-8-ylthio)acetamide	O=C(Nc1ccccc1F)CSc1nc2c(n1C)nc[nH]c2=O
1597	ST076343	N-(2,5-dimethylphenyl)-2-(9-methyl-6-oxohydropurin-8-ylthio)acetamide	O=C(Nc1cc(C)ccc1C)CSc1nc2c(n1C)nc[nH]c2=O
1598	ST076344	2-(9-methyl-6-oxohydropurin-8-ylthio)-N-[3-(trifluoromethyl)phenyl]acetamide	O=C(Nc1cccc(c1)C(F)(F)F)CSc1nc2c(n1C)nc[nH]c2=O
1599	ST076345	N-(6-ethyl-2-methylphenyl)-2-(9-methyl-6-oxohydropurin-8-ylthio)acetamide	CCc1cccc(c1NC(=O)CSc1nc2c(n1C)nc[nH]c2=O)C
1600	ST076346	2-(9-methyl-6-oxohydropurin-8-ylthio)-N-(3-methylphenyl)acetamide	O=C(Nc1cccc(c1)C)CSc1nc2c(n1C)nc[nH]c2=O
1601	ST076347	N-(2,6-dimethylphenyl)-2-(9-methyl-6-oxohydropurin-8-ylthio)acetamide	O=C(Nc1c(C)cccc1C)CSc1nc2c(n1C)nc[nH]c2=O
1602	ST076348	N-(5-chloro-2-methylphenyl)-2-(9-methyl-6-oxohydropurin-8-ylthio)acetamide	O=C(Nc1cc(Cl)ccc1C)CSc1nc2c(n1C)nc[nH]c2=O
1603	ST076350	N-(4-acetylphenyl)-2-(9-methyl-6-oxohydropurin-8-ylthio)acetamide	O=C(Nc1ccc(cc1)C(=O)C)CSc1nc2c(n1C)nc[nH]c2=O
1604	ST076351	N-(3-methoxyphenyl)-2-(9-methyl-6-oxohydropurin-8-ylthio)acetamide	COc1cccc(c1)NC(=O)CSc1nc2c(n1C)nc[nH]c2=O
1605	ST076352	N-(4-ethoxyphenyl)-2-(9-methyl-6-oxohydropurin-8-ylthio)acetamide	CCOc1ccc(cc1)NC(=O)CSc1nc2c(n1C)nc[nH]c2=O
1606	ST076353	ethyl 4-[2-(9-methyl-6-oxohydropurin-8-ylthio)acetylamino]benzoate	CCOC(=O)c1ccc(cc1)NC(=O)CSc1nc2c(n1C)nc[nH]c2=O
1607	ST076354	2-(9-methyl-6-oxohydropurin-8-ylthio)-N-(4-methylphenyl)acetamide	O=C(Nc1ccc(cc1)C)CSc1nc2c(n1C)nc[nH]c2=O
1608	ST076355	N-(2,5-dimethoxyphenyl)-2-(9-methyl-6-oxohydropurin-8-ylthio)acetamide	COc1ccc(cc1NC(=O)CSc1nc2c(n1C)nc[nH]c2=O)OC
1609	ST076356	N-(2-ethoxyphenyl)-2-(9-methyl-6-oxohydropurin-8-ylthio)acetamide	CCOc1ccccc1NC(=O)CSc1nc2c(n1C)nc[nH]c2=O
1610	ST076357	N-(4-bromophenyl)-2-(9-methyl-6-oxohydropurin-8-ylthio)acetamide	O=C(Nc1ccc(cc1)Br)CSc1nc2c(n1C)nc[nH]c2=O
1611	ST076358	N-(4-fluorophenyl)-2-(9-methyl-6-oxohydropurin-8-ylthio)acetamide	O=C(Nc1ccc(cc1)F)CSc1nc2c(n1C)nc[nH]c2=O
1612	ST076359	N-(4-chlorophenyl)-2-(9-methyl-6-oxohydropurin-8-ylthio)acetamide	O=C(Nc1ccc(cc1)Cl)CSc1nc2c(n1C)nc[nH]c2=O
1613	ST076361	N-(3-bromophenyl)-2-(9-methyl-6-oxohydropurin-8-ylthio)acetamide	O=C(Nc1cccc(c1)Br)CSc1nc2c(n1C)nc[nH]c2=O
1614	ST076362	8-{[2-(4-ethoxyphenyl)-5-methyl(1,3-oxazol-4-yl)]methylthio}-9-methylhydropurin-6-one	CCOc1ccc(cc1)c1nc(c(o1)C)CSc1nc2c(n1C)nc[nH]c2=O
1615	ST076363	9-methyl-8-({5-methyl-2-[4-(methylethoxy)phenyl](1,3-oxazol-4-yl)}methylthio)hydropurin-6-one	CC(Oc1ccc(cc1)c1nc(c(o1)C)CSc1nc2c(n1C)nc[nH]c2=O)C
1616	ST076364	8-{[2-(2,3-dimethoxyphenyl)-5-methyl(1,3-oxazol-4-yl)]methylthio}-9-methylhydropurin-6-one	COc1c(OC)cccc1c1oc(c(n1)CSc1nc2c(n1C)nc[nH]c2=O)C
1617	ST076365	8-{[2-(4-ethoxy-3-methoxyphenyl)-5-methyl(1,3-oxazol-4-yl)]methylthio}-9-methylhydropurin-6-one	CCOc1ccc(cc1OC)c1nc(c(o1)C)CSc1nc2c(n1C)nc[nH]c2=O
1618	ST076366	8-{[2-(5-bromo-2-methoxyphenyl)-5-methyl(1,3-oxazol-4-yl)]methylthio}-9-methylhydropurin-6-one	COc1ccc(cc1c1oc(c(n1)CSc1nc2c(n1C)nc[nH]c2=O)C)Br
1619	ST076367	8-{[2-(2-ethoxyphenyl)-5-methyl(1,3-oxazol-4-yl)]methylthio}-9-methylhydropurin-6-one	CCOc1ccccc1c1oc(c(n1)CSc1nc2c(n1C)nc[nH]c2=O)C
1620	ST076368	8-{[2-(2,5-dimethylphenyl)-5-methyl(1,3-oxazol-4-yl)]methylthio}-9-methylhydropurin-6-one	Cc1ccc(c(c1)c1oc(c(n1)CSc1nc2c(n1C)nc[nH]c2=O)C)C
1621	ST076370	N-(3-chloro-4-methoxyphenyl)-2-(9-methyl-6-oxohydropurin-8-ylthio)acetamide	COc1ccc(cc1Cl)NC(=O)CSc1nc2c(n1C)nc[nH]c2=O
1622	ST076372	N-(2-methoxy-5-methylphenyl)-2-(9-methyl-6-oxohydropurin-8-ylthio)acetamide	COc1ccc(cc1NC(=O)CSc1nc2c(n1C)nc[nH]c2=O)C
1623	ST076373	9-methyl-8-{[2-methyl-5-(4-propoxyphenyl)(3-furyl)]methylthio}hydropurin-6-one	CCCOc1ccc(cc1)c1cc(c(o1)C)CSc1nc2c(n1C)nc[nH]c2=O
1624	ST076374	8-{[2-(2-chlorophenyl)-5-methyl(1,3-oxazol-4-yl)]methylthio}-9-(4-methylphenyl)hydropurin-6-one	Cc1ccc(cc1)n1c(SCc2nc(oc2C)c2ccccc2Cl)nc2c1nc[nH]c2=O
1625	ST076375	8-{[2-(4-methoxyphenyl)-5-methyl(1,3-oxazol-4-yl)]methylthio}-9-(4-methylphenyl)hydropurin-6-one	COc1ccc(cc1)c1oc(c(n1)CSc1nc2c(n1c1ccc(cc1)C)nc[nH]c2=O)C
1626	ST076376	8-{[5-methyl-2-(2-methylphenyl)(1,3-oxazol-4-yl)]methylthio}-9-(4-methylphenyl)hydropurin-6-one	Cc1ccc(cc1)n1c(SCc2nc(oc2C)c2ccccc2C)nc2c1nc[nH]c2=O
1627	ST076377	9-(4-methylphenyl)-8-[(5-methyl-2-phenyl(1,3-oxazol-4-yl))methylthio]hydropurin-6-one	Cc1ccc(cc1)n1c(SCc2nc(oc2C)c2ccccc2)nc2c1nc[nH]c2=O
1628	ST076378	8-{[5-methyl-2-(3-methylphenyl)(1,3-oxazol-4-yl)]methylthio}-9-(4-methylphenyl)hydropurin-6-one	Cc1ccc(cc1)n1c(SCc2nc(oc2C)c2cccc(c2)C)nc2c1nc[nH]c2=O
1629	ST076379	9-(4-methylphenyl)-8-[(4-methylphenyl)methylthio]hydropurin-6-one	Cc1ccc(cc1)CSc1nc2c(n1c1ccc(cc1)C)nc[nH]c2=O
1630	ST076380	N-(2,3-dimethylphenyl)-2-[9-(4-methylphenyl)-6-oxohydropurin-8-ylthio]acetamide	O=C(Nc1cccc(c1C)C)CSc1nc2c(n1c1ccc(cc1)C)nc[nH]c2=O
1631	ST076381	N-(3-chloro-2-methylphenyl)-2-[9-(4-methylphenyl)-6-oxohydropurin-8-ylthio]acetamide	O=C(Nc1cccc(c1C)Cl)CSc1nc2c(n1c1ccc(cc1)C)nc[nH]c2=O
1632	ST076382	9-(4-methylphenyl)-8-[(3-methylphenyl)methylthio]hydropurin-6-one	Cc1ccc(cc1)n1c(SCc2cccc(c2)C)nc2c1nc[nH]c2=O
1633	ST076384	N-methyl-2-[9-(4-methylphenyl)-6-oxohydropurin-8-ylthio]-N-phenylacetamide	Cc1ccc(cc1)n1c(SCC(=O)N(c2ccccc2)C)nc2c1nc[nH]c2=O
1634	ST076385	8-{[2-(4-chlorophenyl)-5-methyl(1,3-oxazol-4-yl)]methylthio}-9-(4-methylphenyl)hydropurin-6-one	Cc1ccc(cc1)n1c(SCc2nc(oc2C)c2ccc(cc2)Cl)nc2c1nc[nH]c2=O
1635	ST076386	8-{[2-(3,4-dimethoxyphenyl)-5-methyl(1,3-oxazol-4-yl)]methylthio}-9-(4-methylphenyl)hydropurin-6-one	COc1cc(ccc1OC)c1oc(c(n1)CSc1nc2c(n1c1ccc(cc1)C)nc[nH]c2=O)C
1636	ST076387	8-[(3-fluorophenyl)methylthio]-9-(4-methylphenyl)hydropurin-6-one	Cc1ccc(cc1)n1c(SCc2cccc(c2)F)nc2c1nc[nH]c2=O
1637	ST076388	8-[(2-fluorophenyl)methylthio]-9-(4-methylphenyl)hydropurin-6-one	Cc1ccc(cc1)n1c(SCc2ccccc2F)nc2c1nc[nH]c2=O
1638	ST076389	8-[(2,5-dimethylphenyl)methylthio]-9-(4-methylphenyl)hydropurin-6-one	Cc1ccc(cc1)n1c(SCc2cc(C)ccc2C)nc2c1nc[nH]c2=O
1639	ST076390	8-[(4-chlorophenyl)methylthio]-9-(4-methylphenyl)hydropurin-6-one	Cc1ccc(cc1)n1c(SCc2ccc(cc2)Cl)nc2c1nc[nH]c2=O
1640	ST076391	8-[(3-chlorophenyl)methylthio]-9-(4-methylphenyl)hydropurin-6-one	Cc1ccc(cc1)n1c(SCc2cccc(c2)Cl)nc2c1nc[nH]c2=O
1641	ST076392	8-[(2-chlorophenyl)methylthio]-9-(4-methylphenyl)hydropurin-6-one	Cc1ccc(cc1)n1c(SCc2ccccc2Cl)nc2c1nc[nH]c2=O
1642	ST076393	8-[(4-fluorophenyl)methylthio]-9-(4-methylphenyl)hydropurin-6-one	Cc1ccc(cc1)n1c(SCc2ccc(cc2)F)nc2c1nc[nH]c2=O
1643	ST076394	8-[(3-methoxyphenyl)methylthio]-9-(4-methylphenyl)hydropurin-6-one	COc1cccc(c1)CSc1nc2c(n1c1ccc(cc1)C)nc[nH]c2=O
1644	ST076395	8-[(4-methoxyphenyl)methylthio]-9-(4-methylphenyl)hydropurin-6-one	COc1ccc(cc1)CSc1nc2c(n1c1ccc(cc1)C)nc[nH]c2=O
1645	ST076396	8-{[5-methyl-2-(4-methylphenyl)(1,3-oxazol-4-yl)]methylthio}-9-(4-methylphenyl )hydropurin-6-one	Cc1ccc(cc1)c1oc(c(n1)CSc1nc2c(n1c1ccc(cc1)C)nc[nH]c2=O)C
1646	ST076397	8-[(5-methyl-2-(2-thienyl)(1,3-oxazol-4-yl))methylthio]-9-(4-methylphenyl)hydropurin-6-one	Cc1ccc(cc1)n1c(SCc2nc(oc2C)c2cccs2)nc2c1nc[nH]c2=O
1647	ST076398	8-(4-hydroimidazo[1,2-a]pyridin-2-ylmethylthio)-9-(4-methylphenyl)hydropurin-6 -one	Cc1ccc(cc1)n1c(SCc2nc3n(c2)cccc3)nc2c1nc[nH]c2=O
1648	ST076399	N-[(4-methylphenyl)methyl]-2-[9-(4-methylphenyl)-6-oxohydropurin-8-ylthio]acetamide	O=C(CSc1nc2c(n1c1ccc(cc1)C)nc[nH]c2=O)NCc1ccc(cc1)C
1649	ST076400	8-{[2-(4-ethoxyphenyl)-5-methyl(1,3-oxazol-4-yl)]methylthio}-9-(4-methylphenyl)hydropurin-6-one	CCOc1ccc(cc1)c1oc(c(n1)CSc1nc2c(n1c1ccc(cc1)C)nc[nH]c2=O)C
1650	ST076401	8-{[2-(2,3-dimethoxyphenyl)-5-methyl(1,3-oxazol-4-yl)]methylthio}-9-(4-methylphenyl)hydropurin-6-one	COc1cccc(c1OC)c1nc(c(o1)C)CSc1nc2c(n1c1ccc(cc1)C)nc[nH]c2=O
1651	ST076402	8-{[2-(2-ethoxyphenyl)-5-methyl(1,3-oxazol-4-yl)]methylthio}-9-(4-methylphenyl)hydropurin-6-one	CCOc1ccccc1c1nc(c(o1)C)CSc1nc2c(n1c1ccc(cc1)C)nc[nH]c2=O
1652	ST076403	8-{[2-(2-methoxyphenyl)-5-methyl(1,3-oxazol-4-yl)]methylthio}-9-(4-methylphenyl)hydropurin-6-one	COc1ccccc1c1oc(c(n1)CSc1nc2c(n1c1ccc(cc1)C)nc[nH]c2=O)C
1653	ST076405	ethyl 5-{[9-(4-methylphenyl)-6-oxohydropurin-8-ylthio]methyl}isoxazole-3-carboxylate	CCOC(=O)c1noc(c1)CSc1nc2c(n1c1ccc(cc1)C)nc[nH]c2=O
1654	ST076406	8-[2-(6-methyl(2H,3H-benzo[e]1,4-oxazaperhydroin-4-yl))-2-oxoethylthio]-9-(4-methylphenyl)hydropurin-6-one	Cc1ccc(cc1)n1c(SCC(=O)N2CCOc3c2cc(C)cc3)nc2c1nc[nH]c2=O
1655	ST076462	5-[(3,4-dimethoxyphenyl)carbonylamino]-2-(methylamino)-1,3-thiazole-4-carboxamide	COc1cc(ccc1OC)C(=O)Nc1sc(nc1C(=O)N)NC
1656	ST076508	methyl 3,5-bis(tert-butyl)-2-hydroxybenzoate	COC(=O)c1cc(cc(c1O)C(C)(C)C)C(C)(C)C
1657	ST076514	2-[2-(4-methoxyphenyl)-4-oxochromen-3-yloxy]propanoic acid	COc1ccc(cc1)c1oc2ccccc2c(=O)c1OC(C(=O)O)C
1658	ST076515	2-{2-[4-(tert-butyl)phenyl]-4-oxochromen-3-yloxy}ethanenitrile	N#CCOc1c(oc2c(c1=O)cccc2)c1ccc(cc1)C(C)(C)C
1659	ST076521	2-(4-ethoxy-3-methoxyphenyl)-6,8-dimethylchromen-4-one	CCOc1ccc(cc1OC)c1cc(=O)c2c(o1)c(C)cc(c2)C
1660	ST076522	2-(3,4-dimethoxyphenyl)-3-methoxychromen-4-one	COc1c(oc2c(c1=O)cccc2)c1ccc(c(c1)OC)OC
1661	ST076526	2-[3-(2-chlorophenoxy)-4-oxochromen-7-yloxy]ethanenitrile	N#CCOc1ccc2c(c1)occ(c2=O)Oc1ccccc1Cl
1662	ST076527	2-(6,8-dimethyl-4-oxochromen-2-yl)benzoic acid	Cc1cc(C)c2c(c1)c(=O)cc(o2)c1ccccc1C(=O)O
1663	ST076533	2-(4-hydroxy-3-methoxyphenyl)-6,8-dimethylchromen-4-one	COc1cc(ccc1O)c1cc(=O)c2c(o1)c(C)cc(c2)C
1664	ST076534	2-(3,4-dimethoxyphenyl)-6,8-dimethylchromen-4-one	COc1cc(ccc1OC)c1cc(=O)c2c(o1)c(C)cc(c2)C
1665	ST076538	3-(2-ethoxyphenoxy)-7-hydroxy-8-(morpholin-4-ylmethyl)-2-(trifluoromethyl)chromen-4-one	CCOc1ccccc1Oc1c(=O)c2ccc(c(c2oc1C(F)(F)F)CN1CCOCC1)O
1666	ST076545	2-(4-oxo-2-phenylchromen-3-yloxy)ethanenitrile	N#CCOc1c(oc2c(c1=O)cccc2)c1ccccc1
1667	ST076550	2-[2-(4-methylphenyl)-4-oxochromen-3-yloxy]ethanenitrile	N#CCOc1c(oc2c(c1=O)cccc2)c1ccc(cc1)C
1668	ST076613	2,8-dimethyl-3-[(2-methylpiperidyl)methyl]quinolin-4-ol	CC1CCCCN1Cc1c(C)nc2c(c1O)cccc2C
1669	ST076724	4-methyl-2-oxochromen-7-yl butanoate	CCCC(=O)Oc1ccc2c(c1)oc(=O)cc2C
1670	ST076727	4-[(2S,1R)-1-ethyl-2-(4-hydroxyphenyl)butyl]phenol	CC[C@H]([C@@H](c1ccc(cc1)O)CC)c1ccc(cc1)O
1671	ST076818	ethyl 2-(1-oxo-2-hydrophthalazin-2-yl)acetate	CCOC(=O)Cn1ncc2c(c1=O)cccc2
1672	ST076837	{4,5-dimethoxy-3-[(3,4,5-trimethoxyphenyl)carbonylamino]phenyl}-N,N-diethylcarboxamide	CCN(C(=O)c1cc(NC(=O)c2cc(OC)c(c(c2)OC)OC)c(c(c1)OC)OC)CC
1673	ST076838	methyl 2-{3-[(1,3-dimethyl-2,6-dioxo(1,3-dihydropyrimidin-4-yl))carbonylamino]-4-methoxyphenoxy}acetate	COC(=O)COc1ccc(c(c1)NC(=O)c1cc(=O)n(c(=O)n1C)C)OC
1674	ST076839	methyl 2-{2-methoxy-4-[(3,4,5-trimethoxyphenyl)carbonylamino]phenoxy}acetate	COC(=O)COc1ccc(cc1OC)NC(=O)c1cc(OC)c(c(c1)OC)OC
1675	ST076848	N-[2-(3,4-dimethoxyphenyl)ethyl]-4-chlorobutanamide	ClCCCC(=O)NCCc1ccc(c(c1)OC)OC
1676	ST076857	ethyl 3-(2-oxo-7-1,3,4-trihydroquinolyl)propanoate	CCOC(=O)CCc1ccc2c(c1)NC(=O)CC2
1677	ST076861	4-{[1-cyclopropyl-5-(trifluoromethyl)benzimidazol-2-ylthio]methyl}-6-methylhydroquinolin-2-one	Cc1ccc2c(c1)c(CSc1nc3c(n1C1CC1)ccc(c3)C(F)(F)F)cc(=O)[nH]2
1678	ST076873	N-(1-methylbenzimidazol-6-yl)(3,4,5-trimethoxyphenyl)carboxamide	COc1cc(cc(c1OC)OC)C(=O)Nc1ccc2c(c1)n(C)cn2
1679	ST076874	N-(2-methyl-3-oxo(2H,4H-benzo[3,4-e]1,4-oxazin-6-yl))(3,4,5-trimethoxyphenyl)carboxamide	COc1cc(cc(c1OC)OC)C(=O)Nc1ccc2c(c1)NC(=O)C(O2)C
1680	ST076889	6-methyl-4-[(1-methyl-5-phenylimidazol-2-ylthio)methyl]hydroquinolin-2-one	Cc1ccc2c(c1)c(CSc1ncc(n1C)c1ccccc1)cc(=O)[nH]2
1681	ST076895	2-{[1-(4-methylphenyl)-5-phenyl-1,2,4-triazol-3-yl]carbonylamino}acetic acid	OC(=O)CNC(=O)c1nc(n(n1)c1ccc(cc1)C)c1ccccc1
1682	ST076896	2-{[1-(4-methylphenyl)-5-phenyl(1,2,4-triazol-3-yl)]carbonylamino}-4-methylthiobutanoic acid	CSCCC(C(=O)O)NC(=O)c1nc(n(n1)c1ccc(cc1)C)c1ccccc1
1683	ST076904	(3,4-dimethoxyphenyl)-N-[4-(5-chloro-3-methylpyrazolyl)phenyl]carboxamide	COc1cc(ccc1OC)C(=O)Nc1ccc(cc1)n1nc(cc1Cl)C
1684	ST076905	N-[4-(5-chloro-3-methylpyrazolyl)phenyl](3,4,5-trimethoxyphenyl)carboxamide	COc1cc(cc(c1OC)OC)C(=O)Nc1ccc(cc1)n1nc(cc1Cl)C
1685	ST076906	(3,4-dimethoxyphenyl)-N-(1-methylbenzimidazol-6-yl)carboxamide	COc1cc(ccc1OC)C(=O)Nc1ccc2c(c1)n(C)cn2
1686	ST076907	(3,4-dimethoxyphenyl)-N-(2-methyl-3-oxo(2H,4H-benzo[3,4-e]1,4-oxazaperhydroin-6-yl))carboxamide	COc1cc(ccc1OC)C(=O)Nc1ccc2c(c1)NC(=O)C(O2)C
1687	ST076913	2-[4-(2H-benzo[3,4-d]1,3-dioxolen-5-yl)-5-(3,4,5-trimethoxyphenyl)(1,2,4-triazol-3-ylthio)]-N,N-dimethylacetamide	COc1c(OC)cc(cc1OC)c1nnc(n1c1ccc2c(c1)OCO2)SCC(=O)N(C)C
1688	ST076914	3-{3-[(3-chlorophenyl)amino]propanoyl}chromen-2-one	Clc1cccc(c1)NCCC(=O)c1cc2ccccc2oc1=O
1689	ST076915	3-{3-[(4-fluorophenyl)amino]propanoyl}chromen-2-one	Fc1ccc(cc1)NCCC(=O)c1cc2ccccc2oc1=O
1690	ST076932	3-(4-ethylphenyl)-3,4-dihydrobenzo[f]chromeno[3,4-c]quinolin-2-one	CCc1ccc(cc1)C1Nc2ccc3c(c2c2c1c(=O)oc1c2cccc1)cccc3
1691	ST076938	3-(4-fluorophenyl)-6-methoxychromen-2-one	COc1ccc2c(c1)cc(c(=O)o2)c1ccc(cc1)F
1692	ST076942	2H-benzo[3,4-d]1,3-dioxolen-5-yl-N-[5-(tert-butyl)(1,3,4-thiadiazol-2-yl)]carboxamide	O=C(c1ccc2c(c1)OCO2)Nc1nnc(s1)C(C)(C)C
1693	ST076944	N-(4-(2H,3H-benzo[3,4-e]1,4-dioxin-6-yl)(1,3-thiazol-2-yl))-2H-benzo[3,4-d]1,3-dioxolen-5-ylcarboxamide	O=C(c1ccc2c(c1)OCO2)Nc1scc(n1)c1ccc2c(c1)OCCO2
1694	ST076978	4-(2,3-dimethylphenyl)piperazinyl 3,4,5-trimethoxyphenyl ketone	COc1cc(cc(c1OC)OC)C(=O)N1CCN(CC1)c1cccc(c1C)C
1695	ST077036	ethyl 8-methyl-1,2,3,4-tetrahydropyridino[4,3-b]indole-2-carboxylate	CCOC(=O)N1CCc2c(C1)c1cc(C)ccc1[nH]2
1696	ST077037	2,3,4-trihydrobeta-carbolin-1-one	O=C1NCCc2c1[nH]c1c2cccc1
1697	ST077110	{6-[3,5-dihydroxy-2-(4-hydroxy-3-methoxyphenyl)-8-methoxy-4-oxochromen-7-yloxy ]-3,4-dihydroxy-5-(3,4,5-trihydroxy-6-methyl(2H-3,4,5,6-tetrahydropyran-2-yl)oxy)-2H-3,4,5,6-tetrahydropyran-2-yl}methyl acetate	COc1c(OC2OC(COC(=O)C)C(C(C2OC2OC(C)C(C(C2O)O)O)O)O)cc(c2c1oc(c1ccc(c(c1)OC)O)c(c2=O)O)O
1698	ST077117	2-[(6-{4-[(6S,1R,5R)-6-(4-hydroxy-3-methoxyphenyl)-3,7-dioxabicyclo[3.3.0]oct- 2-yl]-2-methoxyphenoxy}-3,4,5-trihydroxy(2H-3,4,5,6-tetrahydropyran-2-yl))methoxy]-6-methyl-2H-3,4,5,6-tetrahydropyran-3,4,5-triol	COc1cc(ccc1OC1OC(COC2OC(C)C(C(C2O)O)O)C(C(C1O)O)O)C1OC[C@H]2[C@@H]1CO[C@@H]2c1ccc(c(c1)OC)O
1699	ST077118	1,4-dimethyl-2-oxohydropyridine-3-carbonitrile	N#Cc1c(C)ccn(c1=O)C
1700	ST077134	{6-[(2S)-5-acetyloxy-2-(4-acetyloxyphenyl)-4-oxochroman-7-yloxy]-3,4,5-triacet yloxy-2H-3,4,5,6-tetrahydropyran-2-yl}methyl (2E)-3-(4-acetyloxyphenyl)prop-2-enoate	O=C(OCC1OC(Oc2cc(OC(=O)C)c3c(c2)O[C@@H](CC3=O)c2ccc(cc2)OC(=O)C)C(C(C1OC(=O)C)OC(=O)C)OC(=O)C)/C=C/c1ccc(cc1)OC(=O)C
1701	ST077135	{3,4,5-triacetyloxy-6-[3-(4-methoxyphenyl)-4-oxochromen-7-yloxy]-2H-3,4,5,6-te trahydropyran-2-yl}methyl acetate	COc1ccc(cc1)c1coc2c(c1=O)ccc(c2)OC1OC(COC(=O)C)C(C(C1OC(=O)C)OC(=O)C)OC(=O)C
1702	ST077138	(2S)-7-acetyloxy-8-(3-methylbut-2-enyl)-4-oxo-2-phenylchroman-5-yl acetate	CC(=CCc1c(OC(=O)C)cc(c2c1O[C@@H](CC2=O)c1ccccc1)OC(=O)C)C
1703	ST077157	12-ethylidene-14-methyl-8,14-diazapentacyclo[9.5.2.0<1,9>.0<2,7>.0<14,17>]octa deca-2,4,6,9-tetraene-10-carbaldehyde, iodide	C/C=C\1/C[N+]2(C)CCC34C2CC1C(=C3Nc1c4cccc1)C=O.[I-]
1704	ST077158	(11S)-14-ethyl-12-ethylidene-8,14-diazapentacyclo[9.5.2.0<1,9>.0<2,7>.0<14,17> ]octadeca-2,4,6,9-tetraene-10-carbaldehyde, iodide	C/C=C\1/C[N+]2(CC)CCC34C2C[C@@H]1C(=C3Nc1c4cccc1)C=O.[I-]
1705	ST077160	(11R)-12-ethylidene-6-hydroxy-14-methyl-8,14-diazapentacyclo[9.5.2.0<1,9>.0<2, 7>.0<14,17>]octadeca-2,4,6-triene-10-carbaldehyde, iodide	O=CC1[C@H]2CC3C4(C1Nc1c4cccc1O)CC[N+]3(C/C/2=C/C)C.[I-]
1706	ST077161	14-ethyl-12-ethylidene-6-hydroxy-8,14-diazapentacyclo[9.5.2.0<1,9>.0<2,7>.0<14 ,17>]octadeca-2,4,6-triene-10-carbaldehyde, iodide	O=CC1C2CC3C4(C1Nc1c4cccc1O)CC[N+]3(C/C/2=C/C)CC.[I-]
1707	ST077163	[(1E)-2-(12-ethylidene-14-methyl-8,14-diazapentacyclo[9.5.2.0<1,9>.0<2,7>.0<14 ,17>]octadeca-2,4,6-trien-10-yl)-1-azavinyl]phenylamine, iodide	C/C=C\1/C[N+]2(C)CCC34C2CC1C(/C=N/Nc1ccccc1)C3Nc1c4cccc1.[I-]
1708	ST077164	((11R)-12-ethylidene-8,14-diazapentacyclo[9.5.2.0<1,9>.0<2,7>.0<14,17>]octadec a-2,4,6-trien-10-yl)methan-1-ol	C/C=C\1/CN2CCC34C2C[C@@H]1C(CO)C3Nc1c4cccc1
1709	ST077167	methyl 5,15-diazahexacyclo[14.2.2.1<1,5>.0<8,16>.0<8,21>.0<9,14>]henicosa-9,11 ,13-triene-17-carboxylate	COC(=O)C1CC23CCCN4C3C3(C1(CC2)Nc1c3cccc1)CC4
1710	ST077168	methyl 15-acetyl-5,15-diazahexacyclo[14.2.2.1<1,5>.0<8,16>.0<8,21>.0<9,14>]hen icosa-9,11,13-triene-17-carboxylate	COC(=O)C1CC23CCCN4C3C3(C1(CC2)N(C(=O)C)c1c3cccc1)CC4
1711	ST077169	methyl 5-methyl-5,15-diazahexacyclo[14.2.2.1<1,5>.0<8,16>.0<8,21>.0<9,14>]heni cosa-9,11,13-triene-17-carboxylate, iodide	COC(=O)C1CC23CCC[N+]4(C3C3(C1(CC2)Nc1c3cccc1)CC4)C.[I-]
1712	ST077170	methyl 15-acetyl-5-methyl-5,15-diazahexacyclo[14.2.2.1<1,5>.0<8,16>.0<8,21>.0< 9,14>]henicosa-9,11,13-triene-17-carboxylate, iodide	COC(=O)C1CC23CCC[N+]4(C3C3(C1(CC2)N(C(=O)C)c1c3cccc1)CC4)C.[I-]
1713	ST077171	methyl 15-acetyl-5-ethyl-5,15-diazahexacyclo[14.2.2.1<1,5>.0<8,16>.0<8,21>.0<9 ,14>]henicosa-9,11,13-triene-17-carboxylate, iodide	COC(=O)C1CC23CCC[N+]4(C3C3(C1(CC2)N(C(=O)C)c1c3cccc1)CC4)CC.[I-]
1714	ST077176	(7-hydroxy-4-methyl-3,5,6,7,7a-pentahydropyrrolizinyl)methyl 2-hydroxy-3-methoxy-2-(methylethyl)butanoate, iodide	COC(C(C(=O)OCC1=CC[N+]2(C1C(O)CC2)C)(C(C)C)O)C.[I-]
1715	ST077195	2-methoxy-1-(methylethoxy)-4-(1,2,3,4-tetrahydrobeta-carbolinyl)benzene	COc1cc(ccc1OC(C)C)C1NCCc2c1[nH]c1c2cccc1
1716	ST077221	(3,6-diamino-5-cyanothiopheno[2,3-b]pyridin-2-yl)-N-(2-indol-3-ylethyl)carboxamide	N#Cc1cc2c(nc1N)sc(c2N)C(=O)NCCc1c[nH]c2c1cccc2
1717	ST077232	5,6,7,8,9-pentahydro-4aH-carbazole-3-carboxylic acid	OC(=O)c1ccc2c(c1)c1CCCCc1[nH]2
1718	ST077236		[O-][Cl](=O)(=O)=O.COc1cc(ccc1O)c1oc2ccccc2/c(=[NH+]/CC2CCCO2)/c1
1719	ST077305	2-amino-6-(hydroxymethyl)-4-(2-nitrophenyl)-8-oxo-4H-pyrano[3,2-b]pyran-3-carbonitrile	N#CC1=C(N)Oc2c(C1c1ccccc1[N+](=O)[O-])oc(cc2=O)CO
1720	ST077333	2-amino-6-(hydroxymethyl)-4-naphthyl-8-oxo-4H-pyrano[3,2-b]pyran-3-carbonitrile	N#CC1=C(N)Oc2c(C1c1cccc3c1cccc3)oc(cc2=O)CO
1721	ST077334	2-amino-6-(hydroxymethyl)-4-(2-naphthyl)-8-oxo-4H-pyrano[3,2-b]pyran-3-carbonitrile	N#CC1=C(N)Oc2c(C1c1ccc3c(c1)cccc3)oc(cc2=O)CO
1722	ST077335	2-amino-6-(hydroxymethyl)-8-oxo-4-(4-quinolyl)-4H-pyrano[3,2-b]pyran-3-carbonitrile	N#CC1=C(N)Oc2c(C1c1ccnc3c1cccc3)oc(cc2=O)CO
1723	ST077340	2-amino-4-(3-chlorophenyl)-6-(hydroxymethyl)-8-oxo-4H-pyrano[3,2-b]pyran-3-carbonitrile	N#CC1=C(N)Oc2c(C1c1cccc(c1)Cl)oc(cc2=O)CO
1724	ST077341	2-amino-4-(4-bromophenyl)-6-(hydroxymethyl)-8-oxo-4H-pyrano[3,2-b]pyran-3-carbonitrile	N#CC1=C(N)Oc2c(C1c1ccc(cc1)Br)oc(cc2=O)CO
1725	ST077344	(3S)-3-(adamantanylcarbonyl)-7,9-dioxatricyclo[4.2.1.0<2,4>]nonan-5-one	O=C1C2OCC(O2)C2C1[C@H]2C(=O)C12CC3CC(C2)CC(C1)C3
1726	ST077356	2-amino-7-hydroxy-4-[3-(trifluoromethyl)phenyl]-4H-chromene-3-carbonitrile	N#CC1=C(N)Oc2c(C1c1cccc(c1)C(F)(F)F)ccc(c2)O
1727	ST077382	N-(3-chloro-4-fluorophenyl)-2-{2-oxo-4-[N-benzylcarbamoyl]hydroquinolyl}acetamide	O=C(Cn1c(=O)cc(c2c1cccc2)C(=O)NCc1ccccc1)Nc1ccc(c(c1)Cl)F
1728	ST077383	N-(3,4-dimethylphenyl)-2-{2-oxo-4-[N-benzylcarbamoyl]hydroquinolyl}acetamide	O=C(Cn1c(=O)cc(c2c1cccc2)C(=O)NCc1ccccc1)Nc1ccc(c(c1)C)C
1729	ST077384	N-(3-fluorophenyl)-2-{2-oxo-4-[N-benzylcarbamoyl]hydroquinolyl}acetamide	Fc1cccc(c1)NC(=O)Cn1c(=O)cc(c2c1cccc2)C(=O)NCc1ccccc1
1730	ST077385	N-(3-fluoro-4-methylphenyl)-2-{2-oxo-4-[N-benzylcarbamoyl]hydroquinolyl}acetamide	O=C(Cn1c(=O)cc(c2c1cccc2)C(=O)NCc1ccccc1)Nc1ccc(c(c1)F)C
1731	ST077386	N-(2-fluorophenyl)-2-{2-oxo-4-[N-benzylcarbamoyl]hydroquinolyl}acetamide	O=C(Cn1c(=O)cc(c2c1cccc2)C(=O)NCc1ccccc1)Nc1ccccc1F
1732	ST077387	N-(2,5-dimethylphenyl)-2-{2-oxo-4-[N-benzylcarbamoyl]hydroquinolyl}acetamide	Cc1ccc(c(c1)NC(=O)Cn1c(=O)cc(c2c1cccc2)C(=O)NCc1ccccc1)C
1733	ST077388	2-{2-oxo-4-[N-benzylcarbamoyl]hydroquinolyl}-N-(2,4,6-trimethylphenyl)acetamide	Cc1cc(C)c(c(c1)C)NC(=O)Cn1c(=O)cc(c2c1cccc2)C(=O)NCc1ccccc1
1734	ST077389	N-(2,6-dimethylphenyl)-2-{2-oxo-4-[N-benzylcarbamoyl]hydroquinolyl}acetamide	O=C(Cn1c(=O)cc(c2c1cccc2)C(=O)NCc1ccccc1)Nc1c(C)cccc1C
1735	ST077390	N-(4-methylphenyl)-2-{2-oxo-4-[N-benzylcarbamoyl]hydroquinolyl}acetamide	Cc1ccc(cc1)NC(=O)Cn1c(=O)cc(c2c1cccc2)C(=O)NCc1ccccc1
1736	ST077391	N-(3-chlorophenyl)-2-{2-oxo-4-[N-benzylcarbamoyl]hydroquinolyl}acetamide	Clc1cccc(c1)NC(=O)Cn1c(=O)cc(c2c1cccc2)C(=O)NCc1ccccc1
1737	ST077392	N-(4-fluorophenyl)-2-{2-oxo-4-[N-benzylcarbamoyl]hydroquinolyl}acetamide	Fc1ccc(cc1)NC(=O)Cn1c(=O)cc(c2c1cccc2)C(=O)NCc1ccccc1
1738	ST077393	N-(4-chlorophenyl)-2-{2-oxo-4-[N-benzylcarbamoyl]hydroquinolyl}acetamide	Clc1ccc(cc1)NC(=O)Cn1c(=O)cc(c2c1cccc2)C(=O)NCc1ccccc1
1739	ST077394	N-(2H,3H-benzo[3,4-e]1,4-dioxin-6-yl)-2-{2-oxo-4-[N-benzylcarbamoyl]hydroquinolyl}acetamide	O=C(Cn1c(=O)cc(c2c1cccc2)C(=O)NCc1ccccc1)Nc1ccc2c(c1)OCCO2
1740	ST077395	2-{2-oxo-4-[N-benzylcarbamoyl]hydroquinolyl}-N-phenylacetamide	O=C(Cn1c(=O)cc(c2c1cccc2)C(=O)NCc1ccccc1)Nc1ccccc1
1741	ST077396	N-(3-bromophenyl)-2-{2-oxo-4-[N-benzylcarbamoyl]hydroquinolyl}acetamide	Brc1cccc(c1)NC(=O)Cn1c(=O)cc(c2c1cccc2)C(=O)NCc1ccccc1
1742	ST077397	N-(2H-benzo[3,4-d]1,3-dioxolen-5-yl)-2-{2-oxo-4-[N-benzylcarbamoyl]hydroquinolyl}acetamide	O=C(Cn1c(=O)cc(c2c1cccc2)C(=O)NCc1ccccc1)Nc1ccc2c(c1)OCO2
1743	ST077398	N-(4-fluoro-2-methylphenyl)-2-{2-oxo-4-[N-benzylcarbamoyl]hydroquinolyl}acetamide	Fc1ccc(c(c1)C)NC(=O)Cn1c(=O)cc(c2c1cccc2)C(=O)NCc1ccccc1
1744	ST077399	N-(2,3-dimethylphenyl)-2-[2-oxo-4-(N-propylcarbamoyl)hydroquinolyl]acetamide	CCCNC(=O)c1cc(=O)n(c2c1cccc2)CC(=O)Nc1cccc(c1C)C
1745	ST077400	N-(3-chloro-2-methylphenyl)-2-[2-oxo-4-(N-propylcarbamoyl)hydroquinolyl]acetamide	CCCNC(=O)c1cc(=O)n(c2c1cccc2)CC(=O)Nc1cccc(c1C)Cl
1746	ST077401	N-(3-chloro-4-fluorophenyl)-2-[2-oxo-4-(N-propylcarbamoyl)hydroquinolyl]acetamide	CCCNC(=O)c1cc(=O)n(c2c1cccc2)CC(=O)Nc1ccc(c(c1)Cl)F
1747	ST077402	N-(2,4-difluorophenyl)-2-[2-oxo-4-(N-propylcarbamoyl)hydroquinolyl]acetamide	CCCNC(=O)c1cc(=O)n(c2c1cccc2)CC(=O)Nc1ccc(cc1F)F
1748	ST077403	N-(3,4-dimethylphenyl)-2-[2-oxo-4-(N-propylcarbamoyl)hydroquinolyl]acetamide	CCCNC(=O)c1cc(=O)n(c2c1cccc2)CC(=O)Nc1ccc(c(c1)C)C
1749	ST077404	N-(4-bromo-2-fluorophenyl)-2-[2-oxo-4-(N-propylcarbamoyl)hydroquinolyl]acetamide	CCCNC(=O)c1cc(=O)n(c2c1cccc2)CC(=O)Nc1ccc(cc1F)Br
1750	ST077405	N-(3-fluorophenyl)-2-[2-oxo-4-(N-propylcarbamoyl)hydroquinolyl]acetamide	CCCNC(=O)c1cc(=O)n(c2c1cccc2)CC(=O)Nc1cccc(c1)F
1751	ST077406	N-(3-fluoro-4-methylphenyl)-2-[2-oxo-4-(N-propylcarbamoyl)hydroquinolyl]acetamide	CCCNC(=O)c1cc(=O)n(c2c1cccc2)CC(=O)Nc1ccc(c(c1)F)C
1752	ST077407	N-(2-chlorophenyl)-2-[2-oxo-4-(N-propylcarbamoyl)hydroquinolyl]acetamide	CCCNC(=O)c1cc(=O)n(c2c1cccc2)CC(=O)Nc1ccccc1Cl
1753	ST077408	N-(2-fluorophenyl)-2-[2-oxo-4-(N-propylcarbamoyl)hydroquinolyl]acetamide	CCCNC(=O)c1cc(=O)n(c2c1cccc2)CC(=O)Nc1ccccc1F
1754	ST077409	N-(2,5-dimethylphenyl)-2-[2-oxo-4-(N-propylcarbamoyl)hydroquinolyl]acetamide	CCCNC(=O)c1cc(=O)n(c2c1cccc2)CC(=O)Nc1cc(C)ccc1C
1755	ST077410	2-[2-oxo-4-(N-propylcarbamoyl)hydroquinolyl]-N-(2,4,6-trimethylphenyl)acetamide	CCCNC(=O)c1cc(=O)n(c2c1cccc2)CC(=O)Nc1c(C)cc(cc1C)C
1756	ST077411	N-(3-methylphenyl)-2-[2-oxo-4-(N-propylcarbamoyl)hydroquinolyl]acetamide	CCCNC(=O)c1cc(=O)n(c2c1cccc2)CC(=O)Nc1cccc(c1)C
1757	ST077412	N-(2,6-dimethylphenyl)-2-[2-oxo-4-(N-propylcarbamoyl)hydroquinolyl]acetamide	CCCNC(=O)c1cc(=O)n(c2c1cccc2)CC(=O)Nc1c(C)cccc1C
1758	ST077413	N-(5-chloro-2-methylphenyl)-2-[2-oxo-4-(N-propylcarbamoyl)hydroquinolyl]acetamide	CCCNC(=O)c1cc(=O)n(c2c1cccc2)CC(=O)Nc1cc(Cl)ccc1C
1759	ST077414	N-(4-methylphenyl)-2-[2-oxo-4-(N-propylcarbamoyl)hydroquinolyl]acetamide	CCCNC(=O)c1cc(=O)n(c2c1cccc2)CC(=O)Nc1ccc(cc1)C
1760	ST077415	N-(3-chlorophenyl)-2-[2-oxo-4-(N-propylcarbamoyl)hydroquinolyl]acetamide	CCCNC(=O)c1cc(=O)n(c2c1cccc2)CC(=O)Nc1cccc(c1)Cl
1761	ST077416	N-(4-bromophenyl)-2-[2-oxo-4-(N-propylcarbamoyl)hydroquinolyl]acetamide	CCCNC(=O)c1cc(=O)n(c2c1cccc2)CC(=O)Nc1ccc(cc1)Br
1762	ST077417	N-(4-fluorophenyl)-2-[2-oxo-4-(N-propylcarbamoyl)hydroquinolyl]acetamide	CCCNC(=O)c1cc(=O)n(c2c1cccc2)CC(=O)Nc1ccc(cc1)F
1763	ST077418	N-(4-chlorophenyl)-2-[2-oxo-4-(N-propylcarbamoyl)hydroquinolyl]acetamide	CCCNC(=O)c1cc(=O)n(c2c1cccc2)CC(=O)Nc1ccc(cc1)Cl
1764	ST077419	N-(2H,3H-benzo[3,4-e]1,4-dioxin-6-yl)-2-[2-oxo-4-(N-propylcarbamoyl)hydroquinolyl]acetamide	CCCNC(=O)c1cc(=O)n(c2c1cccc2)CC(=O)Nc1ccc2c(c1)OCCO2
1765	ST077420	2-[2-oxo-4-(N-propylcarbamoyl)hydroquinolyl]-N-phenylacetamide	CCCNC(=O)c1cc(=O)n(c2c1cccc2)CC(=O)Nc1ccccc1
1766	ST077421	N-(3-bromophenyl)-2-[2-oxo-4-(N-propylcarbamoyl)hydroquinolyl]acetamide	CCCNC(=O)c1cc(=O)n(c2c1cccc2)CC(=O)Nc1cccc(c1)Br
1767	ST077422	N-(2H-benzo[3,4-d]1,3-dioxolen-5-yl)-2-[2-oxo-4-(N-propylcarbamoyl)hydroquinolyl]acetamide	CCCNC(=O)c1cc(=O)n(c2c1cccc2)CC(=O)Nc1ccc2c(c1)OCO2
1768	ST077423	N-(2-methylphenyl)-2-[2-oxo-4-(N-propylcarbamoyl)hydroquinolyl]acetamide	CCCNC(=O)c1cc(=O)n(c2c1cccc2)CC(=O)Nc1ccccc1C
1769	ST077424	N-(2,5-difluorophenyl)-2-[2-oxo-4-(N-propylcarbamoyl)hydroquinolyl]acetamide	CCCNC(=O)c1cc(=O)n(c2c1cccc2)CC(=O)Nc1cc(F)ccc1F
1770	ST077425	N-(4-fluoro-2-methylphenyl)-2-[2-oxo-4-(N-propylcarbamoyl)hydroquinolyl]acetamide	CCCNC(=O)c1cc(=O)n(c2c1cccc2)CC(=O)Nc1ccc(cc1C)F
1771	ST077426	N-(4-ethylphenyl)-2-[9-(4-methylphenyl)-6-oxohydropurin-8-ylthio]acetamide	CCc1ccc(cc1)NC(=O)CSc1nc2c(n1c1ccc(cc1)C)nc[nH]c2=O
1772	ST077427	N-(5-chloro-2-methoxyphenyl)-2-[9-(4-methylphenyl)-6-oxohydropurin-8-ylthio]acetamide	COc1ccc(cc1NC(=O)CSc1nc2c(n1c1ccc(cc1)C)nc[nH]c2=O)Cl
1773	ST077428	N-(2-methoxyphenyl)-2-[9-(4-methylphenyl)-6-oxohydropurin-8-ylthio]acetamide	COc1ccccc1NC(=O)CSc1nc2c(n1c1ccc(cc1)C)nc[nH]c2=O
1774	ST077429	N-(3,4-dimethoxyphenyl)-2-[9-(4-methylphenyl)-6-oxohydropurin-8-ylthio]acetamide	COc1cc(ccc1OC)NC(=O)CSc1nc2c(n1c1ccc(cc1)C)nc[nH]c2=O
1775	ST077430	2-[9-(4-methylphenyl)-6-oxohydropurin-8-ylthio]-N-phenyl-N-prop-2-enylacetamide	C=CCN(c1ccccc1)C(=O)CSc1nc2c(n1c1ccc(cc1)C)nc[nH]c2=O
1776	ST077431	N-(3-chloro-4-fluorophenyl)-2-[9-(4-methylphenyl)-6-oxohydropurin-8-ylthio]acetamide	O=C(Nc1ccc(c(c1)Cl)F)CSc1nc2c(n1c1ccc(cc1)C)nc[nH]c2=O
1777	ST077432	2-[9-(4-methylphenyl)-6-oxohydropurin-8-ylthio]-N-[2-(trifluoromethyl)phenyl]acetamide	O=C(Nc1ccccc1C(F)(F)F)CSc1nc2c(n1c1ccc(cc1)C)nc[nH]c2=O
1778	ST077433	N-(2,4-difluorophenyl)-2-[9-(4-methylphenyl)-6-oxohydropurin-8-ylthio]acetamide	O=C(Nc1ccc(cc1F)F)CSc1nc2c(n1c1ccc(cc1)C)nc[nH]c2=O
1779	ST077434	9-(4-methylphenyl)-8-(2-oxo-2-(1,2,3,4-tetrahydroquinolyl)ethylthio)hydropurin-6-one	Cc1ccc(cc1)n1c(SCC(=O)N2CCCc3c2cccc3)nc2c1nc[nH]c2=O
1780	ST077435	methyl 2-{2-[9-(4-methylphenyl)-6-oxohydropurin-8-ylthio]acetylamino}benzoate	COC(=O)c1ccccc1NC(=O)CSc1nc2c(n1c1ccc(cc1)C)nc[nH]c2=O
1781	ST077436	N-[4-(methylethyl)phenyl]-2-[9-(4-methylphenyl)-6-oxohydropurin-8-ylthio]acetamide	O=C(Nc1ccc(cc1)C(C)C)CSc1nc2c(n1c1ccc(cc1)C)nc[nH]c2=O
1782	ST077437	N-(3-ethylphenyl)-2-[9-(4-methylphenyl)-6-oxohydropurin-8-ylthio]acetamide	CCc1cccc(c1)NC(=O)CSc1nc2c(n1c1ccc(cc1)C)nc[nH]c2=O
1783	ST077438	N-(2-ethylphenyl)-2-[9-(4-methylphenyl)-6-oxohydropurin-8-ylthio]acetamide	CCc1ccccc1NC(=O)CSc1nc2c(n1c1ccc(cc1)C)nc[nH]c2=O
1784	ST077439	N-(3,5-dimethoxyphenyl)-2-[9-(4-methylphenyl)-6-oxohydropurin-8-ylthio]acetamide	COc1cc(NC(=O)CSc2nc3c(n2c2ccc(cc2)C)nc[nH]c3=O)cc(c1)OC
1785	ST077440	N-(4-bromo-2-fluorophenyl)-2-[9-(4-methylphenyl)-6-oxohydropurin-8-ylthio]acetamide	O=C(Nc1ccc(cc1F)Br)CSc1nc2c(n1c1ccc(cc1)C)nc[nH]c2=O
1786	ST077441	2-[9-(4-methylphenyl)-6-oxohydropurin-8-ylthio]-N-(3-methylthiophenyl)acetamide	CSc1cccc(c1)NC(=O)CSc1nc2c(n1c1ccc(cc1)C)nc[nH]c2=O
1787	ST077442	N-(3-fluorophenyl)-2-[9-(4-methylphenyl)-6-oxohydropurin-8-ylthio]acetamide	O=C(Nc1cccc(c1)F)CSc1nc2c(n1c1ccc(cc1)C)nc[nH]c2=O
1788	ST077443	N-(3-fluoro-4-methylphenyl)-2-[9-(4-methylphenyl)-6-oxohydropurin-8-ylthio]acetamide	O=C(Nc1ccc(c(c1)F)C)CSc1nc2c(n1c1ccc(cc1)C)nc[nH]c2=O
1789	ST077444	N-(2,4-dimethoxyphenyl)-2-[9-(4-methylphenyl)-6-oxohydropurin-8-ylthio]acetamide	COc1cc(OC)ccc1NC(=O)CSc1nc2c(n1c1ccc(cc1)C)nc[nH]c2=O
1790	ST077445	N-(4-methoxyphenyl)-2-[9-(4-methylphenyl)-6-oxohydropurin-8-ylthio]acetamide	COc1ccc(cc1)NC(=O)CSc1nc2c(n1c1ccc(cc1)C)nc[nH]c2=O
1791	ST077446	2-[9-(4-methylphenyl)-6-oxohydropurin-8-ylthio]-N-(2,4,6-trimethylphenyl)acetamide	Cc1ccc(cc1)n1c(SCC(=O)Nc2c(C)cc(cc2C)C)nc2c1nc[nH]c2=O
1792	ST077447	2-[9-(4-methylphenyl)-6-oxohydropurin-8-ylthio]-N-[3-(trifluoromethyl)phenyl]acetamide	O=C(Nc1cccc(c1)C(F)(F)F)CSc1nc2c(n1c1ccc(cc1)C)nc[nH]c2=O
1793	ST077448	N-(6-ethyl-2-methylphenyl)-2-[9-(4-methylphenyl)-6-oxohydropurin-8-ylthio]acetamide	CCc1cccc(c1NC(=O)CSc1nc2c(n1c1ccc(cc1)C)nc[nH]c2=O)C
1794	ST077449	N-(3-methylphenyl)-2-[9-(4-methylphenyl)-6-oxohydropurin-8-ylthio]acetamide	O=C(Nc1cccc(c1)C)CSc1nc2c(n1c1ccc(cc1)C)nc[nH]c2=O
1795	ST077450	N-(5-chloro-2-methylphenyl)-2-[9-(4-methylphenyl)-6-oxohydropurin-8-ylthio]acetamide	O=C(Nc1cc(Cl)ccc1C)CSc1nc2c(n1c1ccc(cc1)C)nc[nH]c2=O
1796	ST077451	2-[9-(4-methylphenyl)-6-oxohydropurin-8-ylthio]-N-(2,3,5,6-tetrafluorophenyl)acetamide	O=C(Nc1c(F)c(F)cc(c1F)F)CSc1nc2c(n1c1ccc(cc1)C)nc[nH]c2=O
1797	ST077452	N-(4-acetylphenyl)-2-[9-(4-methylphenyl)-6-oxohydropurin-8-ylthio]acetamide	O=C(Nc1ccc(cc1)C(=O)C)CSc1nc2c(n1c1ccc(cc1)C)nc[nH]c2=O
1798	ST077453	N-(3-methoxyphenyl)-2-[9-(4-methylphenyl)-6-oxohydropurin-8-ylthio]acetamide	COc1cccc(c1)NC(=O)CSc1nc2c(n1c1ccc(cc1)C)nc[nH]c2=O
1799	ST077454	N-(4-ethoxyphenyl)-2-[9-(4-methylphenyl)-6-oxohydropurin-8-ylthio]acetamide	CCOc1ccc(cc1)NC(=O)CSc1nc2c(n1c1ccc(cc1)C)nc[nH]c2=O
1800	ST077455	N-(4-methylphenyl)-2-[9-(4-methylphenyl)-6-oxohydropurin-8-ylthio]acetamide	O=C(Nc1ccc(cc1)C)CSc1nc2c(n1c1ccc(cc1)C)nc[nH]c2=O
1801	ST077456	N-(3-chlorophenyl)-2-[9-(4-methylphenyl)-6-oxohydropurin-8-ylthio]acetamide	O=C(Nc1cccc(c1)Cl)CSc1nc2c(n1c1ccc(cc1)C)nc[nH]c2=O
1802	ST077457	N-(2,5-dimethoxyphenyl)-2-[9-(4-methylphenyl)-6-oxohydropurin-8-ylthio]acetamide	COc1ccc(cc1NC(=O)CSc1nc2c(n1c1ccc(cc1)C)nc[nH]c2=O)OC
1803	ST077458	N-(2-ethoxyphenyl)-2-[9-(4-methylphenyl)-6-oxohydropurin-8-ylthio]acetamide	CCOc1ccccc1NC(=O)CSc1nc2c(n1c1ccc(cc1)C)nc[nH]c2=O
1804	ST077459	N-(4-chlorophenyl)-2-[9-(4-methylphenyl)-6-oxohydropurin-8-ylthio]acetamide	O=C(Nc1ccc(cc1)Cl)CSc1nc2c(n1c1ccc(cc1)C)nc[nH]c2=O
1805	ST077460	N-(3-bromophenyl)-2-[9-(4-methylphenyl)-6-oxohydropurin-8-ylthio]acetamide	O=C(Nc1cccc(c1)Br)CSc1nc2c(n1c1ccc(cc1)C)nc[nH]c2=O
1806	ST077461	N-(2H-benzo[3,4-d]1,3-dioxolan-5-yl)-2-[9-(4-methylphenyl)-6-oxohydropurin-8-ylthio]acetamide	O=C(Nc1ccc2c(c1)OCO2)CSc1nc2c(n1c1ccc(cc1)C)nc[nH]c2=O
1807	ST077462	N-(2-methylphenyl)-2-[9-(4-methylphenyl)-6-oxohydropurin-8-ylthio]acetamide	O=C(Nc1ccccc1C)CSc1nc2c(n1c1ccc(cc1)C)nc[nH]c2=O
1808	ST077514	methyl 3-[(6-ethoxy-2-oxochromen-4-yl)methyl]-1,7-dimethyl-2,4-dioxo-1,3-dihydropyridino[2,3-d]pyrimidine-5-carboxylate	CCOc1ccc2c(c1)c(cc(=O)o2)Cn1c(=O)c2c(cc(nc2n(c1=O)C)C)C(=O)OC
1809	ST077581	ethyl 7-cyclopropyl-3-[(6-ethoxy-2-oxochromen-4-yl)methyl]-1-methyl-2,4-dioxo- 1,3-dihydropyridino[2,3-d]pyrimidine-5-carboxylate	CCOc1ccc2c(c1)c(cc(=O)o2)Cn1c(=O)n(C)c2c(c1=O)c(cc(n2)C1CC1)C(=O)OCC
1810	ST077614	N-(2-chlorophenyl)-2-(9-methyl-6-oxohydropurin-8-ylthio)acetamide	O=C(Nc1ccccc1Cl)CSc1nc2c(n1C)nc[nH]c2=O
1811	ST077732	2-amino-3-benzo[c]1,2,5-thiadiazol-5-ylpropanoic acid	OC(=O)C(Cc1ccc2c(c1)nsn2)N
1812	ST077733	1-(3,4-dichlorophenyl)-2-(4-hydroxyquinazolin-2-ylthio)ethan-1-one	O=C(c1ccc(c(c1)Cl)Cl)CSc1nc(O)c2c(n1)cccc2
1813	ST077755	3-pyridyl-N-{[3,4,5-trihydroxy-6-(hydroxymethyl)(2H-3,4,5,6-tetrahydropyran-2- yl)]amino}carboxamide	OCC1OC(NNC(=O)c2cccnc2)C(C(C1O)O)O
1814	ST077771	4-{1-hydroxy-2-[(methylethyl)amino]ethyl}benzene-1,2-diol	CC(NCC(c1ccc(c(c1)O)O)O)C
1815	ST077906	2-methoxyethyl 5-hydroxy-2-methyl-1-(2-naphthylethyl)benzo[g]indole-3-carboxylate	COCCOC(=O)c1c(C)n(c2c1cc(O)c1c2cccc1)CCc1cccc2c1cccc2
1816	ST077912	2-[4-(2H-benzo[3,4-d]1,3-dioxolan-5-yl)-5-(3,4,5-trimethoxyphenyl)-1,2,4-triazol-3-ylthio]acetamide	COc1cc(cc(c1OC)OC)c1nnc(n1c1ccc2c(c1)OCO2)SCC(=O)N
1817	ST077918	N-methyl-N-phenyl-2-[5-(3,4,5-trimethoxyphenyl)(1,3,4-oxadiazol-2-ylthio)]acetamide	COc1cc(cc(c1OC)OC)c1nnc(o1)SCC(=O)N(c1ccccc1)C
1818	ST077919	methyl 4-{[5-(3,4,5-trimethoxyphenyl)-1,3,4-oxadiazol-2-ylthio]methyl}benzoate	COC(=O)c1ccc(cc1)CSc1nnc(o1)c1cc(OC)c(c(c1)OC)OC
1819	ST077923	(3,5-dimethoxyphenyl)-N-(1-methylbenzimidazol-6-yl)carboxamide	COc1cc(OC)cc(c1)C(=O)Nc1ccc2c(c1)n(C)cn2
1820	ST077924	(3,5-dimethoxyphenyl)-N-(2-methyl-3-oxo(2H,4H-benzo[3,4-e]1,4-oxazin-6-yl))carboxamide	COc1cc(OC)cc(c1)C(=O)Nc1ccc2c(c1)NC(=O)C(O2)C
1821	ST077925	(3,4-dimethoxyphenyl)-N-{4-[(1-methylimidazol-2-yl)carbonyl]phenyl}carboxamide	COc1cc(ccc1OC)C(=O)Nc1ccc(cc1)C(=O)c1nccn1C
1822	ST077927	N-{4-[(1-methylimidazol-2-yl)carbonyl]phenyl}(3,4,5-trimethoxyphenyl)carboxamide	COc1cc(cc(c1OC)OC)C(=O)Nc1ccc(cc1)C(=O)c1nccn1C
1823	ST077936	1,2,3-trimethoxy-5-(5-{[2-(4-methylphenyl)(1,3-thiazol-4-yl)]methylthio}(1,3,4 -oxadiazol-2-yl))benzene	COc1cc(cc(c1OC)OC)c1nnc(o1)SCc1csc(n1)c1ccc(cc1)C
1824	ST077942	N-[2-(5-methoxyindol-3-yl)ethyl]-2-(1-methyl-2-phenylindol-3-yl)-2-oxoacetamide	COc1ccc2c(c1)c(CCNC(=O)C(=O)c1c3ccccc3n(c1c1ccccc1)C)c[nH]2
1825	ST077946	N-{2-[4-(N,N-diethylcarbamoyl)-2-methoxyphenoxy]ethyl}acetamide	CCN(C(=O)c1ccc(c(c1)OC)OCCNC(=O)C)CC
1826	ST077948	1-(6-bromo(1,2,3,4-tetrahydroquinolyl))-3-(3,4,5-trimethoxyphenyl)propan-1-one	COc1cc(CCC(=O)N2CCCc3c2ccc(c3)Br)cc(c1OC)OC
1827	ST077955	2-[2-(phenylcarbonyl)benzimidazolyl]-N-(2-phenylethyl)acetamide	O=C(Cn1c(nc2c1cccc2)C(=O)c1ccccc1)NCCc1ccccc1
1828	ST077957	2-(2-acetylbenzimidazolyl)-N-[2-(3,4-dimethoxyphenyl)ethyl]acetamide	COc1cc(CCNC(=O)Cn2c(nc3c2cccc3)C(=O)C)ccc1OC
1829	ST077958	2-(2-acetylbenzimidazolyl)-N-(2-phenoxyethyl)acetamide	O=C(Cn1c(nc2c1cccc2)C(=O)C)NCCOc1ccccc1
1830	ST077972		COc1c(OC)cc(cc1OC)CN([S+](=O)(c1cc(ccc1C)N1CCCC1=O)[O-])C
1831	ST078003	4-({4-[methyl(methylsulfonyl)amino]phenoxy}methyl)hydroquinolin-2-one	O=c1cc(COc2ccc(cc2)N(S(=O)(=O)C)C)c2c([nH]1)cccc2
1832	ST078016	2-(4-methylphenyl)-4-[(3,4,5-trimethoxyphenyl)methylene]-1,3-diazolin-5-one	COc1cc(/C=C/2\N=C(NC2=O)c2ccc(cc2)C)cc(c1OC)OC
1833	ST078022	4-hydroxy-6-methoxy-3-benzylhydroquinolin-2-one	COc1ccc2c(c1)c(O)c(c(=O)[nH]2)Cc1ccccc1
1834	ST078024	(2S)-3-phenyl-2-[2-(phenylcarbonylamino)acetylamino]propanoic acid	O=C(N[C@H](C(=O)O)Cc1ccccc1)CNC(=O)c1ccccc1
1835	ST078025	(2S)-2-amino-N-(2-naphthyl)-3-phenylpropanamide	N[C@H](C(=O)Nc1ccc2c(c1)cccc2)Cc1ccccc1
1836	ST078026	(2R)-2-[(2,4-dinitrophenyl)amino]-3-indol-3-ylpropanoic acid	OC(=O)C(Cc1c[nH]c2c1cccc2)Nc1ccc(cc1[N+](=O)[O-])[N+](=O)[O-]
1837	ST078028	(1E,3E,6E,8E)-1,9-diphenylnona-1,3,6,8-tetraen-5-one	O=C(/C=C/C=C/c1ccccc1)/C=C/C=C/c1ccccc1
1838	ST078029	methyl 3-(4-hydroxyphenyl)-2-{3-methyl-2-[(phenylmethoxy)carbonylamino]butanoylamino}propanoate	COC(=O)C(Cc1ccc(cc1)O)NC(=O)C(C(C)C)NC(=O)OCc1ccccc1
1839	ST078030	(3,4-dimethoxyphenyl)-N-{[4-(3-chlorophenyl)piperazinyl]methyl}carboxamide	COc1cc(ccc1OC)C(=O)NCN1CCN(CC1)c1cccc(c1)Cl
1840	ST078051	(2E)-1-{4-[(2E)-3-(3,4,5-trimethoxyphenyl)prop-2-enoyl]phenyl}-3-(3,4,5-trimet hoxyphenyl)prop-2-en-1-one	COc1cc(/C=C/C(=O)c2ccc(cc2)C(=O)/C=C/c2cc(OC)c(c(c2)OC)OC)cc(c1OC)OC
1841	ST078053	ethyl 1-(2-ethoxyethyl)-5-hydroxy-2-methylbenzo[g]indole-3-carboxylate	CCOCCn1c2c(c(c1C)C(=O)OCC)cc(c1c2cccc1)O
1842	ST078054	methyl 5-hydroxy-1-(2-methoxyethyl)-2-methylbenzo[g]indole-3-carboxylate	COCCn1c(C)c(c2c1c1ccccc1c(c2)O)C(=O)OC
1843	ST078077	3-{[(3,4-dimethylphenyl)amino]methylene}benzo[b]pyran-2,4-dione	O=C1Oc2ccccc2C(=O)/C/1=C/Nc1ccc(c(c1)C)C
1844	ST078078	(3,4-dimethoxyphenyl)-N-[(4-phenylpiperazinyl)methyl]carboxamide	COc1cc(ccc1OC)C(=O)NCN1CCN(CC1)c1ccccc1
1845	ST078096	methyl 5-hydroxy-2-methyl-1-(oxolan-2-ylmethyl)indole-3-carboxylate	COC(=O)c1c(C)n(c2c1cc(O)cc2)CC1CCCO1
1846	ST078099	3-[2-(4-fluorophenyl)-2-oxoethyl]-4-hydroxychromen-2-one	Fc1ccc(cc1)C(=O)Cc1c(=O)oc2c(c1O)cccc2
1847	ST078109	3-nitrophenyl 4-pyridyl ketone	O=C(c1cccc(c1)[N+](=O)[O-])c1ccncc1
1848	ST078122	2-[4-((1E)prop-1-enyl)-2-methoxyphenoxy]acetic acid	C/C=C/c1ccc(c(c1)OC)OCC(=O)O
1849	ST078197	2-[(3,4-dimethoxyphenyl)carbonylamino]-4,5,6,7-tetrahydrobenzo[b]thiophene-3-c arboxamide	COc1cc(ccc1OC)C(=O)Nc1sc2c(c1C(=O)N)CCCC2
1850	ST078242	6-amino-1-phenyl-1,3-dihydropyrimidine-2,4-dione	O=c1cc(N)n(c(=O)[nH]1)c1ccccc1
1851	ST078251	4-(2-1,2,3,4-tetrahydroisoquinolylcarbonyl)hydroquinolin-2-one	O=c1[nH]c2ccccc2c(c1)C(=O)N1CCc2c(C1)cccc2
1852	ST078265	6-ethoxy-4-(piperazinylmethyl)chromen-2-one	CCOc1ccc2c(c1)c(CN1CCNCC1)cc(=O)o2
1853	ST078267	tert-butyl 4-[(7-methyl-2-oxochromen-4-yl)methyl]piperazinecarboxylate	Cc1ccc2c(c1)oc(=O)cc2CN1CCN(CC1)C(=O)OC(C)(C)C
1854	ST078268	7-methyl-4-(piperazinylmethyl)chromen-2-one	Cc1ccc2c(c1)oc(=O)cc2CN1CCNCC1
1855	ST078275	1-{4-methoxy-3-[(5-phenyl(1,3,4-oxadiazol-2-ylthio))methyl]phenyl}-1,2,3,4-tet rahydrobeta-carboline-3-carboxylic acid	COc1ccc(cc1CSc1nnc(o1)c1ccccc1)C1NC(Cc2c1[nH]c1c2cccc1)C(=O)O
1856	ST078278	1-(3,4-dimethoxyphenyl)-1,2,3,4-tetrahydrobeta-carboline-3-carboxylic acid	COc1cc(ccc1OC)C1NC(Cc2c1[nH]c1c2cccc1)C(=O)O
1857	ST078281	1-(1,1,2,2,3,3,4,4-octafluorobutyl)-1,2,3,4-tetrahydrobeta-carboline-3-carboxy lic acid	OC(=O)C1Cc2c3ccccc3[nH]c2C(N1)C(C(C(C(F)F)(F)F)(F)F)(F)F
1858	ST078287	5-(2-methoxyphenyl)-4-azabicyclo[4.4.0]decan-1-ol	COc1ccccc1C1NCCC2(C1CCCC2)O
1859	ST078297	(2E)-3-[4-(methylethyl)phenyl]prop-2-enoic acid	CC(c1ccc(cc1)/C=C/C(=O)O)C
1860	ST078299	(2E)-3-(3,4,5-triethoxyphenyl)prop-2-enoic acid	CCOc1cc(/C=C/C(=O)O)cc(c1OCC)OCC
1861	ST078300	6-formyl-2,3-dimethoxybenzoic acid	COc1ccc(c(c1OC)C(=O)O)C=O
1862	ST078301	3,4-dimethoxy-5-oxo-6,7,8,13b-tetrahydroisoindolino[1,2-a]beta-carboline-7-carboxylic acid	COc1c(OC)ccc2c1C(=O)N1C2c2[nH]c3c(c2CC1C(=O)O)cccc3
1863	ST078306	3-(benzimidazol-2-ylthiomethyl)-4-methoxybenzaldehyde	O=Cc1ccc(c(c1)CSc1nc2c([nH]1)cccc2)OC
1864	ST078333	4-methoxy-3-[(4-methoxyphenoxy)methyl]benzaldehyde	COc1ccc(cc1COc1ccc(cc1)OC)C=O
1865	ST078336	2-(4-formyl-2-methoxyphenoxy)acetamide	COc1cc(C=O)ccc1OCC(=O)N
1866	ST078349	(2E)-3-(4-methoxyphenyl)-1-(2-thienyl)prop-2-en-1-one	COc1ccc(cc1)/C=C/C(=O)c1cccs1
1867	ST078350	(3E)-4-(4-methoxyphenyl)but-3-en-2-one	COc1ccc(cc1)/C=C/C(=O)C
1868	ST078351	(2E)-3-(4-bromophenyl)-1-(2-hydroxyphenyl)prop-2-en-1-one	Brc1ccc(cc1)/C=C/C(=O)c1ccccc1O
1869	ST078357	methyl 3-(4-hydroxy-2-oxochromen-3-yl)-3-phenylpropanoate	COC(=O)CC(c1c(=O)oc2c(c1O)cccc2)c1ccccc1
1870	ST078458	2-(4-chlorophenyl)quinoline-4-carboxylic acid	Clc1ccc(cc1)c1nc2ccccc2c(c1)C(=O)O
1871	ST078484	methyl 2-amino-2-phenylacetate	COC(=O)C(c1ccccc1)N
1872	ST078496	ethyl (2E)-3-[4-(diethylamino)phenyl]-2-cyanoprop-2-enoate	CCOC(=O)/C(=C/c1ccc(cc1)N(CC)CC)/C#N
1873	ST078527	5-[(3,4-dimethoxyphenyl)carbonylamino]-2-[(4-methylphenyl)amino]-1,3-thiazole-4-carboxamide	COc1ccc(cc1OC)C(=O)Nc1sc(nc1C(=O)N)Nc1ccc(cc1)C
1874	ST078528	5-[(3,5-dimethoxyphenyl)carbonylamino]-2-[(4-methylphenyl)amino]-1,3-thiazole-4-carboxamide	COc1cc(OC)cc(c1)C(=O)Nc1sc(nc1C(=O)N)Nc1ccc(cc1)C
1875	ST078545	N-(3-chloro-2-methylphenyl)-2-(9-ethyl-6-oxohydropurin-8-ylthio)acetamide	CCn1c(SCC(=O)Nc2cccc(c2C)Cl)nc2c1nc[nH]c2=O
1876	ST078547	N-(3,4-dimethylphenyl)-2-(9-ethyl-6-oxohydropurin-8-ylthio)acetamide	CCn1c(SCC(=O)Nc2ccc(c(c2)C)C)nc2c1nc[nH]c2=O
1877	ST078548	2-(9-ethyl-6-oxohydropurin-8-ylthio)-N-[2-(trifluoromethyl)phenyl]acetamide	CCn1c(SCC(=O)Nc2ccccc2C(F)(F)F)nc2c1nc[nH]c2=O
1878	ST078549	N-cyclopentyl-2-(6-oxo-9-phenylhydropurin-8-ylthio)acetamide	O=C(NC1CCCC1)CSc1nc2c(n1c1ccccc1)nc[nH]c2=O
1879	ST078550	N-(2,4-difluorophenyl)-2-(9-ethyl-6-oxohydropurin-8-ylthio)acetamide	CCn1c(SCC(=O)Nc2ccc(cc2F)F)nc2c1nc[nH]c2=O
1880	ST078551	N-(3-chloro-4-fluorophenyl)-2-(9-ethyl-6-oxohydropurin-8-ylthio)acetamide	CCn1c(SCC(=O)Nc2ccc(c(c2)Cl)F)nc2c1nc[nH]c2=O
1881	ST078552	2-(9-ethyl-6-oxohydropurin-8-ylthio)-N-phenyl-N-prop-2-enylacetamide	C=CCN(c1ccccc1)C(=O)CSc1nc2c(n1CC)nc[nH]c2=O
1882	ST078553	2-(9-ethyl-6-oxohydropurin-8-ylthio)-N-(4-ethylphenyl)acetamide	CCc1ccc(cc1)NC(=O)CSc1nc2c(n1CC)nc[nH]c2=O
1883	ST078554	8-{[5-methyl-2-(3-methylphenyl)(1,3-oxazol-4-yl)]methylthio}-9-phenylhydropurin-6-one	Cc1cccc(c1)c1nc(c(o1)C)CSc1nc2c(n1c1ccccc1)nc[nH]c2=O
1884	ST078555	N-(5-chloro-2-methoxyphenyl)-2-[6-oxo-9-(oxolan-2-ylmethyl)hydropurin-8-ylthio]acetamide	COc1ccc(cc1NC(=O)CSc1nc2c(n1CC1CCCO1)nc[nH]c2=O)Cl
1885	ST078556	9-ethyl-8-[(4-methylphenyl)methylthio]hydropurin-6-one	CCn1c(SCc2ccc(cc2)C)nc2c1nc[nH]c2=O
1886	ST078557	2-(9-ethyl-6-oxohydropurin-8-ylthio)-N-(3-ethylphenyl)acetamide	CCc1cccc(c1)NC(=O)CSc1nc2c(n1CC)nc[nH]c2=O
1887	ST078558	9-ethyl-8-[(5-methyl-2-phenyl(1,3-oxazol-4-yl))methylthio]hydropurin-6-one	CCn1c(SCc2nc(oc2C)c2ccccc2)nc2c1nc[nH]c2=O
1888	ST078559	N-(2,3-dimethylphenyl)-2-(9-ethyl-6-oxohydropurin-8-ylthio)acetamide	CCn1c(SCC(=O)Nc2cccc(c2C)C)nc2c1nc[nH]c2=O
1889	ST078560	N-(2,4-dimethylphenyl)-2-(9-ethyl-6-oxohydropurin-8-ylthio)acetamide	CCn1c(SCC(=O)Nc2ccc(cc2C)C)nc2c1nc[nH]c2=O
1890	ST078561	9-ethyl-8-{[5-methyl-2-(3-methylphenyl)(1,3-oxazol-4-yl)]methylthio}hydropurin-6-one	CCn1c(SCc2nc(oc2C)c2cccc(c2)C)nc2c1nc[nH]c2=O
1891	ST078562	2-(9-ethyl-6-oxohydropurin-8-ylthio)-N-(2-ethylphenyl)acetamide	CCc1ccccc1NC(=O)CSc1nc2c(n1CC)nc[nH]c2=O
1892	ST078563	9-ethyl-8-{[5-methyl-2-(2-methylphenyl)(1,3-oxazol-4-yl)]methylthio}hydropurin-6-one	CCn1c(SCc2nc(oc2C)c2ccccc2C)nc2c1nc[nH]c2=O
1893	ST078564	N-(2,4-dimethylphenyl)-2-(6-oxo-9-phenylhydropurin-8-ylthio)acetamide	O=C(Nc1ccc(cc1C)C)CSc1nc2c(n1c1ccccc1)nc[nH]c2=O
1894	ST078565	N-(5-chloro-2-methoxyphenyl)-2-(6-oxo-9-phenylhydropurin-8-ylthio)acetamide	COc1ccc(cc1NC(=O)CSc1nc2c(n1c1ccccc1)nc[nH]c2=O)Cl
1895	ST078566	N-(3-chloro-4-fluorophenyl)-2-(6-oxo-9-phenylhydropurin-8-ylthio)acetamide	O=C(Nc1ccc(c(c1)Cl)F)CSc1nc2c(n1c1ccccc1)nc[nH]c2=O
1896	ST078567	N-(4-ethylphenyl)-2-(6-oxo-9-phenylhydropurin-8-ylthio)acetamide	CCc1ccc(cc1)NC(=O)CSc1nc2c(n1c1ccccc1)nc[nH]c2=O
1897	ST078568	2-(6-oxo-9-phenylhydropurin-8-ylthio)-N-phenyl-N-prop-2-enylacetamide	C=CCN(c1ccccc1)C(=O)CSc1nc2c(n1c1ccccc1)nc[nH]c2=O
1898	ST078569	8-[(2-methylphenyl)methylthio]-9-phenylhydropurin-6-one	Cc1ccccc1CSc1nc2c(n1c1ccccc1)nc[nH]c2=O
1899	ST078570	N-ethyl-2-(6-oxo-9-phenylhydropurin-8-ylthio)-N-phenylacetamide	CCN(c1ccccc1)C(=O)CSc1nc2c(n1c1ccccc1)nc[nH]c2=O
1900	ST078571	N-(3-fluoro-4-methylphenyl)-2-(6-oxo-9-phenylhydropurin-8-ylthio)acetamide	O=C(Nc1ccc(c(c1)F)C)CSc1nc2c(n1c1ccccc1)nc[nH]c2=O
1901	ST078572	N-(3-methylthiophenyl)-2-(6-oxo-9-phenylhydropurin-8-ylthio)acetamide	CSc1cccc(c1)NC(=O)CSc1nc2c(n1c1ccccc1)nc[nH]c2=O
1902	ST078573	methyl 2-[2-(6-oxo-9-phenylhydropurin-8-ylthio)acetylamino]benzoate	COC(=O)c1ccccc1NC(=O)CSc1nc2c(n1c1ccccc1)nc[nH]c2=O
1903	ST078574	N-(4-fluorophenyl)-2-(6-oxo-9-phenylhydropurin-8-ylthio)acetamide	O=C(Nc1ccc(cc1)F)CSc1nc2c(n1c1ccccc1)nc[nH]c2=O
1904	ST078575	8-{[2-(4-chlorophenyl)-5-methyl(1,3-oxazol-4-yl)]methylthio}-9-phenylhydropurin-6-one	Clc1ccc(cc1)c1oc(c(n1)CSc1nc2c(n1c1ccccc1)nc[nH]c2=O)C
1905	ST078576	N-(3-chloro-4-fluorophenyl)-2-[6-oxo-9-(oxolan-2-ylmethyl)hydropurin-8-ylthio] acetamide	O=C(Nc1ccc(c(c1)Cl)F)CSc1nc2c(n1CC1CCCO1)nc[nH]c2=O
1906	ST078577	N-(2-chloro-4-methylphenyl)-2-[6-oxo-9-(oxolan-2-ylmethyl)hydropurin-8-ylthio] acetamide	O=C(Nc1ccc(cc1Cl)C)CSc1nc2c(n1CC1CCCO1)nc[nH]c2=O
1907	ST078621	methyl 7-cyclopropyl-3-[(6-ethoxy-2-oxochromen-4-yl)methyl]-1-methyl-2,4-dioxo-1,3-dihydropyridino[2,3-d]pyrimidine-5-carboxylate	CCOc1ccc2c(c1)c(cc(=O)o2)Cn1c(=O)c2c(cc(nc2n(c1=O)C)C1CC1)C(=O)OC
1908	ST078653	N-(3,4-dimethoxyphenyl)-2-(4-hydroxyquinazolin-2-ylthio)acetamide	COc1cc(ccc1OC)NC(=O)CSc1nc(O)c2c(n1)cccc2
1909	ST078654	2-(4-hydroxyquinazolin-2-ylthio)-N-phenyl-N-prop-2-enylacetamide	C=CCN(c1ccccc1)C(=O)CSc1nc(O)c2c(n1)cccc2
1910	ST078655	N-(3-chloro-4-fluorophenyl)-2-(4-hydroxyquinazolin-2-ylthio)acetamide	O=C(Nc1ccc(c(c1)Cl)F)CSc1nc(O)c2c(n1)cccc2
1911	ST078656	ethyl 4-[2-(4-hydroxyquinazolin-2-ylthio)acetylamino]benzoate	CCOC(=O)c1ccc(cc1)NC(=O)CSc1nc(O)c2c(n1)cccc2
1912	ST078657	2-(4-hydroxyquinazolin-2-ylthio)-N-(4-methylphenyl)acetamide	O=C(Nc1ccc(cc1)C)CSc1nc(O)c2c(n1)cccc2
1913	ST078658	N-(3-chlorophenyl)-2-(4-hydroxyquinazolin-2-ylthio)acetamide	O=C(Nc1cccc(c1)Cl)CSc1nc(O)c2c(n1)cccc2
1914	ST078659	N-(2,5-dimethoxyphenyl)-2-(4-hydroxyquinazolin-2-ylthio)acetamide	COc1ccc(cc1NC(=O)CSc1nc(O)c2c(n1)cccc2)OC
1915	ST078660	N-(2-ethoxyphenyl)-2-(4-hydroxyquinazolin-2-ylthio)acetamide	CCOc1ccccc1NC(=O)CSc1nc(O)c2c(n1)cccc2
1916	ST078661	N-(4-fluorophenyl)-2-(4-hydroxyquinazolin-2-ylthio)acetamide	O=C(Nc1ccc(cc1)F)CSc1nc(O)c2c(n1)cccc2
1917	ST078663	N-(2H,3H-benzo[3,4-e]1,4-dioxin-6-yl)-2-(4-hydroxyquinazolin-2-ylthio)acetamide	O=C(Nc1ccc2c(c1)OCCO2)CSc1nc(O)c2c(n1)cccc2
1918	ST078664	2-(4-hydroxyquinazolin-2-ylthio)-N-phenylacetamide	O=C(Nc1ccccc1)CSc1nc(O)c2c(n1)cccc2
1919	ST078665	N-(3-bromophenyl)-2-(4-hydroxyquinazolin-2-ylthio)acetamide	O=C(Nc1cccc(c1)Br)CSc1nc(O)c2c(n1)cccc2
1920	ST078666	N-(2H-benzo[3,4-d]1,3-dioxolan-5-yl)-2-(4-hydroxyquinazolin-2-ylthio)acetamide	O=C(Nc1ccc2c(c1)OCO2)CSc1nc(O)c2c(n1)cccc2
1921	ST078667	2-{[2-(4-ethoxyphenyl)-5-methyl-1,3-oxazol-4-yl]methylthio}quinazolin-4-ol	CCOc1ccc(cc1)c1nc(c(o1)C)CSc1nc(O)c2c(n1)cccc2
1922	ST078668	6-ethoxy-4-[(4-hydroxyquinazolin-2-ylthio)methyl]chromen-2-one	CCOc1ccc2c(c1)c(CSc1nc(O)c3c(n1)cccc3)cc(=O)o2
1923	ST078669	1-(1,2-dimethylindol-3-yl)-2-(4-hydroxyquinazolin-2-ylthio)ethan-1-one	Oc1nc(SCC(=O)c2c(C)n(c3c2cccc3)C)nc2c1cccc2
1924	ST078670	2-[(4-methoxy-3,5-dimethyl-2-pyridyl)methylthio]quinazolin-4-ol	COc1c(C)cnc(c1C)CSc1nc(O)c2c(n1)cccc2
1925	ST078671	2-(4-hydroxyquinazolin-2-ylthio)-N-benzylacetamide	O=C(CSc1nc(O)c2c(n1)cccc2)NCc1ccccc1
1926	ST078672	2-(4-hydroxyquinazolin-2-ylthio)-1-[4-(2-methoxyphenyl)piperazinyl]ethan-1-one	COc1ccccc1N1CCN(CC1)C(=O)CSc1nc(O)c2c(n1)cccc2
1927	ST078673	2-(4-hydroxyquinazolin-2-ylthio)-1-(4-methylpiperidyl)ethan-1-one	CC1CCN(CC1)C(=O)CSc1nc(O)c2c(n1)cccc2
1928	ST078674	N-[(2-chlorophenyl)methyl]-2-(4-hydroxyquinazolin-2-ylthio)acetamide	O=C(NCc1ccccc1Cl)CSc1nc(O)c2c(n1)cccc2
1929	ST078675	2-(4-hydroxyquinazolin-2-ylthio)-1-(2-methylpiperidyl)ethan-1-one	CC1CCCCN1C(=O)CSc1nc(O)c2c(n1)cccc2
1930	ST078676	1-[4-(2-fluorophenyl)piperazinyl]-2-(4-hydroxyquinazolin-2-ylthio)ethan-1-one	O=C(N1CCN(CC1)c1ccccc1F)CSc1nc(O)c2c(n1)cccc2
1931	ST078677	N-(2,3-dimethylphenyl)-2-(4-hydroxyquinazolin-2-ylthio)acetamide	O=C(Nc1cccc(c1C)C)CSc1nc(O)c2c(n1)cccc2
1932	ST078678	N-(3-chloro-4-methoxyphenyl)-2-(4-hydroxyquinazolin-2-ylthio)acetamide	COc1ccc(cc1Cl)NC(=O)CSc1nc(O)c2c(n1)cccc2
1933	ST078679	2-(4-hydroxyquinazolin-2-ylthio)-1-(6-methyl(2H,3H-benzo[e]1,4-oxazaperhydroin -4-yl))ethan-1-one	Cc1ccc2c(c1)N(CCO2)C(=O)CSc1nc(O)c2c(n1)cccc2
1934	ST078680	2-(4-hydroxyquinazolin-2-ylthio)-N-(3-phenylpropyl)acetamide	O=C(CSc1nc(O)c2c(n1)cccc2)NCCCc1ccccc1
1935	ST078681	N-(3-chloro-2-methylphenyl)-2-(4-hydroxyquinazolin-2-ylthio)acetamide	O=C(Nc1cccc(c1C)Cl)CSc1nc(O)c2c(n1)cccc2
1936	ST078682	2-(4-hydroxyquinazolin-2-ylthio)-N-[(4-methoxyphenyl)methyl]acetamide	COc1ccc(cc1)CNC(=O)CSc1nc(O)c2c(n1)cccc2
1937	ST078683	2-(4-hydroxyquinazolin-2-ylthio)-N-[(3-methoxyphenyl)methyl]acetamide	COc1cccc(c1)CNC(=O)CSc1nc(O)c2c(n1)cccc2
1938	ST078684	2-(4-hydroxyquinazolin-2-ylthio)-N-(1-methyl-3-phenylpropyl)acetamide	CC(NC(=O)CSc1nc(O)c2c(n1)cccc2)CCc1ccccc1
1939	ST078685	N-(2H-benzo[3,4-d]1,3-dioxolan-5-ylmethyl)-2-(4-hydroxyquinazolin-2-ylthio)acetamide	O=C(NCc1ccc2c(c1)OCO2)CSc1nc(O)c2c(n1)cccc2
1940	ST078686	2-(4-hydroxyquinazolin-2-ylthio)-1-(3-methylpiperidyl)ethan-1-one	CC1CCCN(C1)C(=O)CSc1nc(O)c2c(n1)cccc2
1941	ST078687	N-(3-cyanophenyl)-2-(4-hydroxyquinazolin-2-ylthio)acetamide	N#Cc1cccc(c1)NC(=O)CSc1nc(O)c2c(n1)cccc2
1942	ST078688	N-(2,5-difluorophenyl)-2-(4-hydroxyquinazolin-2-ylthio)acetamide	O=C(Nc1cc(F)ccc1F)CSc1nc(O)c2c(n1)cccc2
1943	ST078689	N-ethyl-2-(4-hydroxyquinazolin-2-ylthio)-N-[4-(methylethyl)phenyl]acetamide	CCN(c1ccc(cc1)C(C)C)C(=O)CSc1nc(O)c2c(n1)cccc2
1944	ST078690	N-ethyl-N-(4-ethylphenyl)-2-(4-hydroxyquinazolin-2-ylthio)acetamide	CCN(c1ccc(cc1)CC)C(=O)CSc1nc(O)c2c(n1)cccc2
1945	ST078691	N-[(2,3-dimethoxyphenyl)methyl]-2-(4-hydroxyquinazolin-2-ylthio)acetamide	COc1c(cccc1OC)CNC(=O)CSc1nc(O)c2c(n1)cccc2
1946	ST078692	1-[4-(4-fluorophenyl)piperazinyl]-2-(4-hydroxyquinazolin-2-ylthio)ethan-1-one	Fc1ccc(cc1)N1CCN(CC1)C(=O)CSc1nc(O)c2c(n1)cccc2
1947	ST078693	2-(4-hydroxyquinazolin-2-ylthio)-N-{[4-(methylethoxy)phenyl]methyl}acetamide	O=C(CSc1nc(O)c2c(n1)cccc2)NCc1ccc(cc1)OC(C)C
1948	ST078694	2-(4-hydroxyquinazolin-2-ylthio)-N-(phenylethyl)acetamide	O=C(NC(c1ccccc1)C)CSc1nc(O)c2c(n1)cccc2
1949	ST078696	2-(4-hydroxyquinazolin-2-ylthio)-N-(2-methoxy-5-methylphenyl)acetamide	COc1ccc(cc1NC(=O)CSc1nc(O)c2c(n1)cccc2)C
1950	ST078697	2-{[2-(4-methoxyphenyl)-5-methyl-1,3-oxazol-4-yl]methylthio}quinazolin-4-ol	COc1ccc(cc1)c1oc(c(n1)CSc1nc(O)c2c(n1)cccc2)C
1951	ST078698	N-(4-ethylphenyl)-2-(4-hydroxyquinazolin-2-ylthio)acetamide	CCc1ccc(cc1)NC(=O)CSc1nc(O)c2c(n1)cccc2
1952	ST078699	N-(benzimidazol-2-ylmethyl)-2-(4-hydroxyquinazolin-2-ylthio)acetamide	O=C(NCc1nc2c([nH]1)cccc2)CSc1nc(O)c2c(n1)cccc2
1953	ST078700	N-(benzimidazol-2-ylethyl)-2-(4-hydroxyquinazolin-2-ylthio)acetamide	O=C(NC(c1nc2c([nH]1)cccc2)C)CSc1nc(O)c2c(n1)cccc2
1954	ST078701	N-(2-benzimidazol-2-ylethyl)-2-(4-hydroxyquinazolin-2-ylthio)acetamide	O=C(CSc1nc(O)c2c(n1)cccc2)NCCc1nc2c([nH]1)cccc2
1955	ST078702	N-[4-(methylethyl)phenyl]-2-[2-oxo-4-(2-1,2,3,4-tetrahydroisoquinolylcarbonyl)hydroquinolyl]acetamide	O=C(Cn1c(=O)cc(c2c1cccc2)C(=O)N1CCc2c(C1)cccc2)Nc1ccc(cc1)C(C)C
1956	ST078703	N-(2-ethylphenyl)-2-[2-oxo-4-(2-1,2,3,4-tetrahydroisoquinolylcarbonyl)hydroquinolyl]acetamide	CCc1ccccc1NC(=O)Cn1c(=O)cc(c2c1cccc2)C(=O)N1CCc2c(C1)cccc2
1957	ST078704	N-(2-fluorophenyl)-2-[2-oxo-4-(2-1,2,3,4-tetrahydroisoquinolylcarbonyl)hydroquinolyl]acetamide	O=C(Cn1c(=O)cc(c2c1cccc2)C(=O)N1CCc2c(C1)cccc2)Nc1ccccc1F
1958	ST078705	N-(2,6-dimethylphenyl)-2-[2-oxo-4-(2-1,2,3,4-tetrahydroisoquinolylcarbonyl)hydroquinolyl]acetamide	O=C(Cn1c(=O)cc(c2c1cccc2)C(=O)N1CCc2c(C1)cccc2)Nc1c(C)cccc1C
1959	ST078706	N-(3-methoxyphenyl)-2-[2-oxo-4-(2-1,2,3,4-tetrahydroisoquinolylcarbonyl)hydroquinolyl]acetamide	COc1cccc(c1)NC(=O)Cn1c(=O)cc(c2c1cccc2)C(=O)N1CCc2c(C1)cccc2
1960	ST078707	N-(4-ethoxyphenyl)-2-[2-oxo-4-(2-1,2,3,4-tetrahydroisoquinolylcarbonyl)hydroquinolyl]acetamide	CCOc1ccc(cc1)NC(=O)Cn1c(=O)cc(c2c1cccc2)C(=O)N1CCc2c(C1)cccc2
1961	ST078708	N-(3-chlorophenyl)-2-[2-oxo-4-(2-1,2,3,4-tetrahydroisoquinolylcarbonyl)hydroquinolyl]acetamide	Clc1cccc(c1)NC(=O)Cn1c(=O)cc(c2c1cccc2)C(=O)N1CCc2c(C1)cccc2
1962	ST078709	N-(2H-benzo[3,4-d]1,3-dioxolen-5-ylmethyl)-2-[2-oxo-4-(2-1,2,3,4-tetrahydroisoquinolylcarbonyl)hydroquinolyl]acetamide	O=C(Cn1c(=O)cc(c2c1cccc2)C(=O)N1CCc2c(C1)cccc2)NCc1ccc2c(c1)OCO2
1963	ST078710	N-(2-methoxy-5-methylphenyl)-2-[2-oxo-4-(2-1,2,3,4-tetrahydroisoquinolylcarbonyl)hydroquinolyl]acetamide	COc1ccc(cc1NC(=O)Cn1c(=O)cc(c2c1cccc2)C(=O)N1CCc2c(C1)cccc2)C
1964	ST078711	2-[4-(N,N-dimethylcarbamoyl)-2-oxohydroquinolyl]-N-(3-chloro-2-methylphenyl)acetamide	O=C(Cn1c(=O)cc(c2c1cccc2)C(=O)N(C)C)Nc1cccc(c1C)Cl
1965	ST078712	2-[4-(N,N-dimethylcarbamoyl)-2-oxohydroquinolyl]-N-(4-ethylphenyl)acetamide	CCc1ccc(cc1)NC(=O)Cn1c(=O)cc(c2c1cccc2)C(=O)N(C)C
1966	ST078713	N-(2-chloro-4-methylphenyl)-2-[4-(N-methylcarbamoyl)-2-oxohydroquinolyl]acetamide	CNC(=O)c1cc(=O)n(c2c1cccc2)CC(=O)Nc1ccc(cc1Cl)C
1967	ST078714	N-(3-fluoro-4-methylphenyl)-2-[4-(N-methylcarbamoyl)-2-oxohydroquinolyl]acetamide	CNC(=O)c1cc(=O)n(c2c1cccc2)CC(=O)Nc1ccc(c(c1)F)C
1968	ST078715	N-(4-ethoxyphenyl)-2-[4-(N-methylcarbamoyl)-2-oxohydroquinolyl]acetamide	CCOc1ccc(cc1)NC(=O)Cn1c(=O)cc(c2c1cccc2)C(=O)NC
1969	ST078790	3-(2-(2H-benzo[3,4-d]1,3-dioxolen-5-yl)-2-oxoethyl)-1-[(2-fluorophenyl)methyl] -3-hydroxyindolin-2-one	O=C1N(Cc2ccccc2F)c2c(C1(O)CC(=O)c1ccc3c(c1)OCO3)cccc2
1970	ST078813	(3,4-dimethoxyphenyl)-N-(???methyl)carboxamide	NNC(=O)CNC(=O)c1ccc(c(c1)OC)OC
1971	ST078878	(2E)-2-methyl-3-phenylprop-2-enoic acid	C/C(=C\c1ccccc1)/C(=O)O
1972	ST078907	N-[2-(4-hydroxypyrimidin-2-ylthio)acetyl](4-methylphenyl)carboxamide	O=C(NC(=O)c1ccc(cc1)C)CSc1nccc(n1)O
1973	ST078934	[(3,5-dimethoxyphenyl)(3-hydroxy-5-methylpyrazol-4-yl)methyl]methane-1,1-dicarbonitrile	N#CC(C(c1c(C)[nH]nc1O)c1cc(OC)cc(c1)OC)C#N
1974	ST079028	7-[(6-chloro-2-fluorophenyl)methyl]-8-[(4-ethylpiperazinyl)methyl]-3-methyl-1, 3,7-trihydropurine-2,6-dione	CCN1CCN(CC1)Cc1nc2c(n1Cc1c(F)cccc1Cl)c(=O)[nH]c(=O)n2C
1975	ST079153	7-hydroxy-2-phenylchroman-4-one	Oc1ccc2c(c1)OC(CC2=O)c1ccccc1
1976	ST079155	ethyl 2-amino-4-phenyl-1,3-thiazole-5-carboxylate	CCOC(=O)c1sc(nc1c1ccccc1)N
1977	ST079165	(2E)-3-(2-chlorophenyl)-1-(2,4,6-trimethoxyphenyl)prop-2-en-1-one	COc1cc(OC)cc(c1C(=O)/C=C/c1ccccc1Cl)OC
1978	ST079167	(2E)-1-(2-hydroxy-4-methoxyphenyl)-3-phenylprop-2-en-1-one	COc1ccc(c(c1)O)C(=O)/C=C/c1ccccc1
1979	ST079280	[5-(6-aminopurin-9-yl)-3,4-dihydroxyoxolan-2-yl]methyl dihydrogen phosphate	[O-]C1C(COP(=O)(OP(=O)([O-])[O-])[O-])OC(C1[O-])n1cnc2c1ncnc2N
1980	ST079282	3-hexadecanoyloxy-4-(trimethylamino)butanoic acid, chloride	CCCCCCCCCCCCCCCC(=O)OC(C[N+](C)(C)C)CC(=O)O.[Cl-]
1981	ST079284	N-[4,5-dihydroxy-6-(hydroxymethyl)-2-(4-methyl-2-oxochromen-7-yloxy)-2H-3,4,5, 6-tetrahydropyran-3-yl]acetamide	OCC1OC(Oc2ccc3c(c2)oc(=O)cc3C)C(C(C1O)O)NC(=O)C
1982	ST079289	3-(2-aminoethyl)phenol	NCCc1cccc(c1)O
1983	ST079364	2-[(3,6-dimethyl-2,4-dioxo-1,3-dihydropyrimidinyl)methyl]benzoic acid	OC(=O)c1ccccc1Cn1c(C)cc(=O)n(c1=O)C
1984	ST079369	3,4-dimethoxyphenyl 1-phenylpyrrolo[2,1-c]piperazin-2-yl ketone	COc1ccc(cc1OC)C(=O)N1CCn2c(C1c1ccccc1)ccc2
1985	ST079453	6,7-dimethoxyisoquinolyl 4,5-dimethoxy-2-nitrophenyl ketone	COc1cc([N+](=O)[O-])c(cc1OC)C(=O)c1nccc2c1cc(OC)c(c2)OC
1986	ST079476	N-[5-(tert-butyl)(1,3,4-thiadiazol-2-yl)]-3-(3,4,5-trimethoxyphenyl)propanamide	COc1cc(CCC(=O)Nc2nnc(s2)C(C)(C)C)cc(c1OC)OC
1987	ST079484	methyl 3,4,5-trimethoxy-2-[2-oxo-2-(2-phenylindol-3-yl)acetylamino]benzoate	COC(=O)c1cc(OC)c(c(c1NC(=O)C(=O)c1c([nH]c2c1cccc2)c1ccccc1)OC)OC
1988	ST079485	dimethyl 3-(3,4-dimethoxyphenyl)pentane-1,5-dioate	COC(=O)CC(c1ccc(c(c1)OC)OC)CC(=O)OC
1989	ST079489	6-ethyl-4-methylhydroquinolin-2-one	CCc1ccc2c(c1)c(C)cc(=O)[nH]2
1990	ST079495	N-(5,6-dimethoxy-3-oxohydroisobenzofuran-4-yl)(5-methyl-2-phenyl(1,2,3-triazol -4-yl))carboxamide	COc1c(OC)cc2c(c1NC(=O)c1nn(nc1C)c1ccccc1)C(=O)OC2
1991	ST079499	6-{[4-(2-furylcarbonyl)piperazinyl]sulfonyl}-4-methylhydroquinolin-2-one	O=C(c1ccco1)N1CCN(CC1)S(=O)(=O)c1ccc2c(c1)c(C)cc(=O)[nH]2
1992	ST079500	4-methyl-6-(1,2,3,4-tetrahydroquinolylsulfonyl)hydroquinolin-2-one	O=c1cc(C)c2c([nH]1)ccc(c2)S(=O)(=O)N1CCCc2c1cccc2
1993	ST079501	6-{[4-(2-fluorophenyl)piperazinyl]sulfonyl}-4-methylhydroquinolin-2-one	Fc1ccccc1N1CCN(CC1)S(=O)(=O)c1ccc2c(c1)c(C)cc(=O)[nH]2
1994	ST079502	6-{[(adamantanylmethyl)methylamino]sulfonyl}-4-methylhydroquinolin-2-one	O=c1cc(C)c2c([nH]1)ccc(c2)S(=O)(=O)N(CC12CC3CC(C2)CC(C1)C3)C
1995	ST079503	6-[(2H-benzo[3,4-d]1,3-dioxolen-5-ylamino)sulfonyl]-4-methylhydroquinolin-2-one	O=c1cc(C)c2c([nH]1)ccc(c2)S(=O)(=O)Nc1ccc2c(c1)OCO2
1996	ST079530	1-(3,4-dimethoxyphenyl)-3-[(1-methylbenzimidazol-6-yl)amino]propan-1-one	COc1cc(ccc1OC)C(=O)CCNc1ccc2c(c1)n(C)cn2
1997	ST079544	(2E)-1-(2H-benzo[3,4-d]1,3-dioxolan-5-yl)-3-(3,4-dimethoxyphenyl)prop-2-en-1-one	COc1cc(/C=C/C(=O)c2ccc3c(c2)OCO3)ccc1OC
1998	ST079545	(2E)-1-(2H-benzo[3,4-d]1,3-dioxolan-5-yl)-3-(3-nitrophenyl)prop-2-en-1-one	O=C(c1ccc2c(c1)OCO2)/C=C/c1cccc(c1)[N+](=O)[O-]
[truncated: 1,042 more rows]
